# Supplementary material for: Comparison of different methods for isolating CD8+ T lymphocyte‐derived extracellular vesicles and supramolecular attack particles
Source: J Extracell Biol. 2023 Mar 13;2(3):e74. doi: 10.1002/jex2.74 (PMC11080737; doi:10.1002/jex2.74)
Supplement: Supplementary file 1 — Supporting Information [file JEX2-2-e74-s003.xlsx]

## Sheet: Proteomics data
Gene.names	LC1	LC2	LC3	UC1	UC2	UC3	LC avg	UC avg	Log2(LC/UC)
A1BG	140691358	0	133622921	5.27412e+08	3.71921e+08	4.42279e+08	1.37157e+08	4.47204e+08	-1.7051
A2M	1762469136	0	1759115632	6936148333	5887395000	6407082421	1760792384	6410208585	-1.86415
AAK1	2.6684e+07	46330000	3.36057e+07	0	0	0	3.55399e+07	0	25.0829
AARS	3.36296e+08	40668000	1.88094e+08	1.11234e+08	9.16933e+06	5.91866e+07	1.88353e+08	5.98634e+07	1.65369
ABCE1	6.86284e+06	0	6.31229e+06	2736370	0	0	6.58757e+06	2736370	1.26748
ABCE1	2.26519e+08	10207000	1.18047e+08	2736370	0	0	1.18257e+08	2736370	5.43352
ABCF1	4.77543e+07	3593300	1.94419e+07	898545500	17268940	448937876	2.35965e+07	4.54917e+08	-4.26896
ABHD10	4.66457e+06	0	0	45574950	0	37409529	4.66457e+06	4.14922e+07	-3.15303
ABHD14B	0	18090000	9136686	515226000	22374000	268798387	13613343	2.68799e+08	-4.30344
ABI1	1.67457e+07	10829000	4.09829e+06	0	0	0	1.05577e+07	0	23.3318
ABI3	1.69037e+07	36652000	2.40157e+07	0	0	0	2.58571e+07	0	24.6241
ABR	4.1637e+07	0	3.28348e+07	0	0	0	3.72359e+07	0	25.1502
ABRACL	4.69938e+06	0	0	1371240000	0	1366073471	4.69938e+06	1368656736	-8.18607
ACAD10	0	37799000	28700512	41345600	0	36663395	33249756	3.90045e+07	-0.230297
ACAP1	1.85667e+08	31033000	1.0111e+08	9910335	13176415	9000875	105936704	10695875	3.30808
ACAP2	8.51617e+06	0	1.045e+06	46703350	0	37798206	4.78058e+06	42250778	-3.14372
ACAT2	2.11407e+07	0	1.64186e+07	2463820000	6412245	1232358853	1.87797e+07	1234197033	-6.03826
ACLY	7.76136e+08	28455000	4.01231e+08	1.35048e+08	1.09802e+07	6.42992e+07	4.01941e+08	7.0109e+07	2.51931
ACO1	1.11178e+07	0	1.24174e+06	6.5955e+08	0	6.52904e+08	6.17976e+06	6.56227e+08	-6.7305
ACO2	5.25617e+06	268000	0	1118319000	0	1118124780	2.76209e+06	1118221890	-8.66123
ACOT7	1.56185e+08	0	1.49829e+08	2.15295e+08	8972770	1.0275e+08	1.53007e+08	1.09006e+08	0.489189
ACP1	4.92136e+06	20514000	1.09709e+07	3.30708e+08	0	3.28397e+08	1.21354e+07	3.29553e+08	-4.76321
ACSL4	156691358	181940000	164598265	0	0	0	1.67743e+08	0	27.3217
ACTL6A	2.19642e+08	0	2.12613e+08	1003750000	13287750	508083729	2.16128e+08	5.08374e+08	-1.23401
ACTN1	1.06607e+08	413120000	2.59678e+08	4676284978	80848450	2378489897	2.59802e+08	2378541108	-3.19459
ACTN4	1971975309	2829700000	2392493853	9388979770	1450480457	5410608934	2398056387	5416689720	-1.17555
ACTR1A	1.82074e+08	11457000	9.02698e+07	104933876	0	97544008	9.46003e+07	101238942	-0.097848
ACTR1B	3.43556e+07	0	3.0758e+07	108831500	0	106637439	3.25568e+07	1.07734e+08	-1.72645
ACTR2	1325061728	625660000	973140760	667135000	259913600	455010908	9.74621e+08	4.60687e+08	1.08106
ACTR3	2185432099	1485100000	1825657425	1309334444	6.46823e+08	9.73128e+08	1832063175	9.76428e+08	0.907883
ADA	9.87901e+07	105300000	1.00468e+08	2.92902e+08	0	2.87301e+08	1.01519e+08	2.90101e+08	-1.5148
ADAM10	2.80531e+08	733540000	5.0257e+08	4.04145e+07	45290525	3.84987e+07	5.05547e+08	4.14012e+07	3.6101
ADD1	2.04296e+07	19333000	1.49394e+07	5.8559e+08	9399120	2.89704e+08	1.8234e+07	294897529	-4.01551
ADD3	9.66679e+06	36012000	1.54075e+07	242700066	0	240128948	2.03621e+07	241414507	-3.56755
ADH5	1.16115e+08	39686000	7.21843e+07	49063900	4.25149e+07	3.79968e+07	7.59951e+07	43191855	0.815146
ADK	1.64667e+08	3099700	7.98434e+07	0	0	0	8.25366e+07	0	26.2985
ADRBK1	8.90062e+07	7349800	4.2881e+07	0	0	0	4.64123e+07	0	25.468
ADRM1	1.51395e+07	0	1.39099e+07	105616000	7412700	50234894	1.45247e+07	54421198	-1.90566
ADSL	7.20099e+07	10019000	3.53627e+07	2045751678	2.32074e+07	1027015667	3.91305e+07	1031991593	-4.72099
ADSS	2.63914e+07	0	1.66767e+07	1.22822e+08	16244458	6.63018e+07	2.1534e+07	6.8456e+07	-1.66856
AFM	3.27037e+06	0	1.46949e+06	2.41586e+07	2.13661e+07	1.38619e+07	2.36993e+06	1.97955e+07	-3.06226
AGL	7.56173e+06	0	1.2445e+06	1.20243e+08	0	1.1441e+08	4.40312e+06	1.17326e+08	-4.73586
AGT	8.05556e+06	0	0	3.07242e+08	2.56408e+08	272553131	8.05556e+06	2.78735e+08	-5.11276
AHCY	3.69642e+08	76493000	2.14009e+08	1320408386	34731145	6.69812e+08	220048032	6.74984e+08	-1.61703
AHCYL1;AHCYL2	2.54951e+07	39248000	2.55023e+07	0	0	0	3.00818e+07	0	24.8424
AHNAK	9.29062e+07	8,48e+08	9.24848e+07	7.16625e+07	1.47424e+07	3.69263e+07	9.26955e+07	4.11104e+07	1.173
AHSA1	3.16247e+06	11550000	0	1386743333	0	1383011142	7.35623e+06	1384877238	-7.55657
AHSG	4.26654e+07	0	4.138e+07	42588600	6.51795e+07	4.54933e+07	4.20227e+07	5.10871e+07	-0.28179
AIM1	4.09407e+07	0	3.24705e+07	0	0	0	3.67056e+07	0	25.1295
AIMP2	2.8716e+07	0	2.24103e+07	11696525	0	2550290	2.55632e+07	7.12341e+06	1.84343
AIP	4.16667e+06	5545600	0	38779550	0	29741911	4.85613e+06	3.42607e+07	-2.81868
AK2	2.76864e+06	5844100	0	1500740714	8.73135e+06	7.49089e+08	4.30637e+06	7.52854e+08	-7.44975
AKAP2	1.63926e+06	17909000	1.25771e+06	0	0	0	6.93532e+06	0	22.7255
AKR1A1	1.73605e+07	32533000	2.06722e+07	127822572	9149070	63690047	2.35219e+07	6.68872e+07	-1.50773
AKR1B1	3.01951e+07	0	2.93208e+07	2678243333	36921250	1357272095	2.97579e+07	1357478893	-5.51151
ALDH16A1	5.66889e+06	0	930964	336424734	3728750	163610019	3.29993e+06	1.67921e+08	-5.66921
ALDH9A1	1.10551e+08	8623700	5.25394e+07	2.33138e+08	0	2.2326e+08	5.72379e+07	2.28199e+08	-1.99525
ALDOA	2308271605	3787300000	3043887788	21569676908	1172379444	11365581020	3046486464	11369212457	-1.89991
ALDOA	2308271605	3787300000	3046962330	5.0155e+07	0	4.02973e+07	3047511312	4.52262e+07	6.07433
ALDOC	1.54914e+08	354090000	2.49232e+08	6430539622	154955150	3287777613	2.52745e+08	3291090795	-3.70281
AMBP	5.6242e+07	0	4.79737e+07	58688720	52472400	55516676	5.21078e+07	5.55593e+07	-0.0925269
AMDHD2	1.17958e+06	0	0	5.64889e+07	0	5.21846e+07	1.17958e+06	5.43367e+07	-5.52558
AMICA1	0	16568000	8337911	2.67121e+07	36178380	2.87713e+07	1.2453e+07	3.05539e+07	-1.29487
AMPD3	3.63654e+06	0	0	0	0	0	3.63654e+06	0	21.7941
ANAPC7	1.71481e+06	0	0	0	0	0	1.71481e+06	0	20.7096
ANKFY1	2.18037e+06	0	0	0	0	0	2.18037e+06	0	21.0561
ANKRD44	2.94901e+07	0	2.21841e+07	0	0	0	2.58371e+07	0	24.6229
ANP32A	1.95605e+07	0	1.50013e+07	1285361560	9440000	641881394	1.72809e+07	6.45561e+08	-5.2233
ANP32B	0	0	0	911482020	2.67505e+07	4.67606e+08	0	4.68613e+08	-28.8038
ANP32E	2.23037e+07	0	1.52026e+07	19774650	0	11974975	1.87531e+07	1.58748e+07	0.240392
ANXA1	2.18074e+08	481580000	3.47996e+08	5.21073e+08	4.55436e+08	4.82131e+08	3.49217e+08	4.86213e+08	-0.477466
ANXA11	2.94247e+08	277110000	2.77182e+08	4.43232e+07	13219102	2.23988e+07	2.82846e+08	2.6647e+07	3.40797
ANXA2;ANXA2P2	2132716049	2834400000	2479708922	3142937778	9.51805e+08	2045167843	2482274990	2046636892	0.278408
ANXA3	6.30815e+06	6308000	3.72224e+06	3.43124e+08	0	3.4205e+08	5.44613e+06	3.42587e+08	-5.97509
ANXA4	1.51136e+08	105870000	1.26126e+08	7.59748e+07	79449950	7.35566e+07	1.27711e+08	7.63271e+07	0.74261
ANXA5	6.30531e+08	542870000	5.80974e+08	8.86026e+08	330434650	5.98421e+08	5.84792e+08	6.04961e+08	-0.0489185
ANXA6	3.89642e+07	5141000	1.3934e+07	2044128517	9.23516e+08	1479387531	1.93464e+07	1482344108	-6.25967
ANXA6	3.89642e+07	5141000	1.64596e+07	2.94695e+07	15171650	1.63236e+07	2.01883e+07	2.03216e+07	-0.0094963
ANXA6	3692592593	2985300000	3332340864	2044128517	9.23516e+08	1479835397	3336744486	1482493397	1.17042
ANXA6	3692592593	2985300000	3336890767	2.94695e+07	15171650	1.52707e+07	3338261120	1.99706e+07	7.38507
ANXA7	1.33543e+08	93736000	108817015	145780340	2.15954e+07	7.66945e+07	112032075	8.13567e+07	0.461578
AP1B1	3.35222e+07	16052000	2.21737e+07	1374578598	0	1369277355	2.3916e+07	1371927977	-5.84209
AP1G1	2.24457e+06	8040400	1.00638e+06	6.5092e+08	0	6.44842e+08	3.76378e+06	6.47881e+08	-7.4274
AP1M1	1.00467e+07	0	2.33339e+06	1113649426	16107000	557253196	6.19003e+06	5.62337e+08	-6.50534
AP1S1	4.73185e+06	0	3.50838e+06	3.93245e+07	0	3.66822e+07	4.12011e+06	3.80034e+07	-3.20537
AP2A1	4.79444e+07	13732000	2.84167e+07	152012000	0	142959432	3.0031e+07	147485716	-2.29605
AP2A2	5.15543e+06	0	1.96226e+06	1.11028e+08	0	1.07471e+08	3.55884e+06	1.09249e+08	-4.94007
AP2B1	1.4042e+08	23458000	7.74066e+07	1141427333	0	1136714448	8.04281e+07	1139070891	-3.82401
AP2M1	9.44494e+06	0	1.73522e+06	1.00073e+08	19801900	5.0404e+07	5.59008e+06	5.67596e+07	-3.34392
AP3D1	1.52136e+07	0	1.0576e+07	66289800	0	65226743	1.28948e+07	6.57583e+07	-2.35038
APAF1	825309	0	0	0	0	0	825309	0	19.6546
APBB1IP	2.78136e+07	0	2.45657e+07	0	0	0	2.61896e+07	0	24.6425
APCS	7.31901e+06	0	5.90128e+06	111415420	6.08296e+07	8.18983e+07	6.61015e+06	8.47144e+07	-3.67985
APEH	4.07519e+06	36413000	2.01012e+07	2656532317	2.58898e+07	1339209183	2.01965e+07	1340543778	-6.05257
APEX1	1.80123e+07	0	8.3803e+06	5755563333	20339800	2881764387	1.31963e+07	2885889173	-7.77274
API5	1.47877e+06	0	0	4468376667	12309070	2238030838	1.47877e+06	2239572192	-10.5646
APOA1	7.24148e+08	0	7.17489e+08	1096606089	890592600	9.902e+08	7.20819e+08	9.92466e+08	-0.461382
APOA1BP	0	0	0	276432000	0	275505935	0	2.75969e+08	-28.0399
APOA2	7.20506e+07	0	6.50733e+07	93799175	1.87841e+08	1.40724e+08	6.8562e+07	1.40788e+08	-1.03804
APOA4	4.5042e+06	0	2.46631e+06	0	0	0	3.48525e+06	0	21.7328
APOB	5.51926e+08	170340000	351992056	1006400574	6.45932e+08	8.18376e+08	358085994	823569583	-1.20158
APOBEC3C	1.02001e+07	9466800	2.64152e+06	92653000	0	85646739	7.43615e+06	8.91499e+07	-3.58361
APOBEC3G	2.17062e+07	0	1.7269e+07	188293000	0	185669881	1.94876e+07	1.86981e+08	-3.26227
APOC3	0	22586000	21258143	27159450	37464020	23777733	2.19221e+07	2.94671e+07	-0.426719
APOE	1.48012e+08	88497000	1.09765e+08	6.92012e+07	2.25413e+07	4.24779e+07	1.15425e+08	44740134	1.36731
APOL1	4.39667e+06	0	3.33271e+06	0	5907010	350523	3.86469e+06	3.12877e+06	0.304759
APOM	9.96012e+06	11641000	1.00864e+07	3.22343e+07	11545200	1.98044e+07	1.05625e+07	2.11946e+07	-1.00475
APP	1.52975e+07	0	6.01601e+06	4.0584e+08	0	4.05206e+08	1.06568e+07	4.05523e+08	-5.24994
APRT	2.11765e+08	32603000	1.15261e+08	0	15296650	12202567	1.19876e+08	1.37496e+07	3.12408
AQR	1.57247e+07	0	1.14847e+07	0	0	0	1.36047e+07	0	23.6976
ARCN1	5.44395e+07	0	5.2511e+07	8.5062e+08	0	8.48338e+08	5.34753e+07	8.49479e+08	-3.98963
ARF1	6.62506e+08	649510000	6.52068e+08	67028500	0	66266019	6.54695e+08	6.66473e+07	3.2962
ARF3	2.74222e+06	0	0	1077895778	3.08775e+08	6.9251e+08	2.74222e+06	6.9306e+08	-7.98149
ARF4	5.24889e+08	289290000	4.06631e+08	1539655	0	0	4.06937e+08	1539655	8.04605
ARF5	1.20194e+08	16553000	6.24385e+07	26600750	0	16948153	6.63951e+07	2.17745e+07	1.60844
ARF6	4.06926e+08	828970000	615078896	2.04778e+08	1.43908e+08	1.67344e+08	6.16992e+08	1.7201e+08	1.84276
ARFGEF1	1.01895e+07	0	7.98806e+06	0	0	0	9.08878e+06	0	23.1157
ARG1	0	0	0	0	0	0	0	0	0
ARHGAP1	1.21833e+07	0	1.2051e+07	0	7694295	0	1.21172e+07	7694295	0.65519
ARHGAP15	4.91383e+07	22693000	3.22174e+07	0	0	0	3.46829e+07	0	25.0477
ARHGAP17	6.78802e+06	9139300	0	0	0	0	7.96366e+06	0	22.925
ARHGAP25	4.8284e+07	16523000	2.96523e+07	3889105	0	0	3.14864e+07	3889105	3.01722
ARHGAP30	5.0379e+07	91232000	6.94781e+07	7.46275e+07	0	6.50585e+07	7.0363e+07	6.9843e+07	0.0107013
ARHGAP31	2.83247e+06	5687000	0	0	7262900	2533798	4.25973e+06	4898349	-0.201532
ARHGAP4	1.05028e+07	5220300	661517	0	0	0	5.46155e+06	0	22.3809
ARHGDIA	2.63642e+08	403110000	3.25427e+08	4335823778	602291500	2465376871	3.30726e+08	2467830716	-2.89953
ARHGDIB	1068790123	2419100000	1734911947	3364151118	1032018189	2197239140	1740934023	2197802816	-0.3362
ARHGEF1	2.72469e+08	95168000	1.82616e+08	2918860	0	0	1.83418e+08	2918860	5.97358
ARHGEF2	1.50728e+07	0	5.36107e+06	13233560	0	11568750	1.0217e+07	12401155	-0.279509
ARHGEF6	1.01343e+07	0	7.50876e+06	0	0	0	8.82154e+06	0	23.0726
ARL6IP5	3.02765e+07	0	2.28309e+07	39426000	0	29928267	2.65537e+07	3.46771e+07	-0.385072
ARPC1B	6.49728e+08	352630000	4.95787e+08	4.81669e+08	3.07634e+08	3.92658e+08	4.99382e+08	3.93987e+08	0.341995
ARPC1B	6.49728e+08	352630000	4.91729e+08	48361375	0	44557508	4.98029e+08	4.64594e+07	3.42219
ARPC2	7.3442e+08	556440000	6.44973e+08	1997800000	4.55674e+08	1217555069	6.45278e+08	1223676433	-0.92323
ARPC3	531962963	185570000	3.49907e+08	1.11714e+08	53016044	7.32246e+07	3.55813e+08	7.93182e+07	2.1654
ARPC4-TTLL3;ARPC4	5.35457e+08	453390000	4.87593e+08	2.72333e+08	1.25123e+08	1.95395e+08	4.92147e+08	1.97617e+08	1.31638
ARPC5	2.46432e+08	214730000	2.27866e+08	85726850	5.1391e+07	6.57994e+07	2.29676e+08	6.76391e+07	1.76367
ARPC5L	4.61383e+07	637000	1.66356e+07	1.75193e+07	0	1.60544e+07	2.1137e+07	1.67869e+07	0.332435
ARRDC1	1.2663e+08	182090000	1.51156e+08	3229660	827717	0	1.53292e+08	2.02869e+06	6.23959
ASAH1	0	0	0	0	0	0	0	0	0
ASH2L	9.93605e+06	0	876639	26109300	0	23676409	5.40634e+06	2.48929e+07	-2.20301
ASMTL	7.09198e+06	0	153930	18164350	0	14264229	3.62295e+06	1.62143e+07	-2.16203
ASNA1	1.50062e+07	0	6.50712e+06	0	0	0	1.07566e+07	0	23.3587
ASNS	1.0554e+08	0	9.80757e+07	1.0726e+08	0	9.99128e+07	1.01808e+08	1.03587e+08	-0.0249916
ATG3	1.72111e+07	0	1.07111e+07	0	0	0	1.39611e+07	0	23.7349
ATIC	1003098765	119310000	5.60809e+08	26486445	2.30381e+07	1.91707e+07	5.61072e+08	2.28984e+07	4.61487
ATP1A1	1228037037	2423900000	1816976272	9.21062e+08	3.80906e+08	641172993	1822971103	647713881	1.49286
ATP1B1	0	9464900	591004	0	1.23794e+07	2.99889e+06	5027952	7.68913e+06	-0.612849
ATP1B3	2.82284e+08	374090000	3.26886e+08	175885400	3.44408e+07	9.81567e+07	3.27753e+08	102827636	1.67238
ATP2B4	2.66741e+08	499460000	3.7489e+08	4.83151e+07	1.72098e+07	2.35368e+07	3.80363e+08	2.96872e+07	3.67947
ATP5A1	2.96284e+06	9969100	0	6.84934e+07	1.5233e+06	3.1113e+07	6.46597e+06	3.37099e+07	-2.38223
ATP5B	1.4879e+08	363000	6.58049e+07	5.8048e+07	1.64372e+07	35023700	7.16527e+07	3.65029e+07	0.973008
ATP6V1A	6.39605e+07	299000	2.99021e+07	1056674667	2993220	5.20451e+08	3.13872e+07	5.26706e+08	-4.06875
ATP6V1B2	1.48309e+07	0	1.33781e+07	6.25798e+08	0	6.1892e+08	1.41045e+07	6.22359e+08	-5.46352
ATP6V1H	2.20593e+06	0	0	214850000	0	212910625	2.20593e+06	2.1388e+08	-6.59928
ATXN10	4.89309e+06	0	3.75619e+06	41135550	0	31904249	4.32464e+06	3.65199e+07	-3.07803
AZGP1	1.16575e+06	59398000	2.37326e+07	213556500	1.92925e+08	1.9432e+08	2.80988e+07	200266950	-2.83335
B2M	1798271605	1590000000000	796000000000	2611863333	1224692111	1917136548	796000000000	1917897331	8.69691
BANF1	6.57951e+06	11213000	6.98532e+06	43336000	0	35745108	8.25928e+06	39540554	-2.25925
BAX	0	11604000	8432613	1.38785e+08	40552800	8.02071e+07	1.00183e+07	8.65151e+07	-3.11031
BIN1	9.79358e+06	6981700	8.2403e+06	3.53857e+08	0	3.50588e+08	8.33853e+06	3.52222e+08	-5.40055
BIN2	7.7037e+06	0	2.98266e+06	2.85859e+08	20896450	1.44809e+08	5.34318e+06	1.50521e+08	-4.81613
BLM	1.63222e+07	0	1.61566e+07	0	0	0	1.62394e+07	0	23.953
BLMH	4.68975e+06	15413000	988565	1360246767	55976880	7.04626e+08	7.03044e+06	7.0695e+08	-6.65185
BLVRB	0	10201000	8957549	0	0	0	9.57927e+06	0	23.1915
BPGM	1.85395e+07	0	1.18427e+07	27096450	0	25980309	1.51911e+07	2.65384e+07	-0.804855
BRCC3	9.58556e+06	0	1.46584e+06	7.42158e+07	0	6.5754e+07	5.5257e+06	6.99849e+07	-3.66281
BRE	8.73481e+06	0	2.39262e+06	0	0	0	5.56372e+06	0	22.4076
BROX	0	0	0	34057000	0	25237170	0	29647085	-24.8214
BSG	1.24284e+07	4296800	4.24284e+06	3.851e+08	6.54869e+07	2.24664e+08	6.98935e+06	2.25084e+08	-5.00916
BSG	8.64938e+08	994360000	9.28089e+08	3.851e+08	6.54869e+07	2.24749e+08	9.29129e+08	2.25112e+08	2.04524
BST2	194382716	193870000	188689235	0	0	0	1.92314e+08	0	27.5189
BUB3	1.82642e+08	0	1.81275e+08	8.55573e+08	0	8.47129e+08	1.81958e+08	8.51351e+08	-2.22615
BZW1	2.55568e+07	0	2.41775e+07	56500800	4830905	2.09752e+07	2.48672e+07	2.74356e+07	-0.141808
C12orf10	1.76395e+07	0	8.04827e+06	1.51953e+08	0	1.48077e+08	1.28439e+07	1.50015e+08	-3.54595
C12orf75;OCC1	6.21062e+07	281870000	1.67755e+08	48736750	18999940	29166153	1.70577e+08	3.23009e+07	2.40078
C14orf166	4.61358e+06	0	134423	75463000	0	69621921	2.374e+06	7.25425e+07	-4.93343
C16orf54	2.66358e+08	2042600000	1149170456	2.2721e+08	1.5071e+08	1.85533e+08	1152709494	1.87818e+08	2.61763
C16orf62	1.7984e+06	0	0	0	0	0	1.7984e+06	0	20.7783
C17orf75	805679	0	0	0	0	0	805679	0	19.6198
C1QA	2.94765e+07	0	2.84319e+07	7.14371e+07	2.21851e+07	43784169	2.89542e+07	45802123	-0.66164
C1QB	8.29296e+07	0	7.45888e+07	1.63315e+08	6.21129e+07	1.07108e+08	7.87592e+07	1.10845e+08	-0.493026
C1QBP	6.84185e+06	0	0	4564240000	3589550	2279084448	6.84185e+06	2282304666	-8.38189
C1QC	7.99037e+07	0	7.92132e+07	2.10904e+08	7.47906e+07	138812238	7.95584e+07	1.41502e+08	-0.830739
C1R	6.90457e+07	0	6.81053e+07	9.39757e+07	2.32047e+07	5.37507e+07	6.85755e+07	5.6977e+07	0.267314
C1S	3.38395e+07	0	3.07717e+07	1.24359e+08	3.54757e+07	7.58012e+07	3.23056e+07	7.85452e+07	-1.28174
C2	1.01004e+06	0	0	4423810	7.71918e+06	1.63116e+06	1.01004e+06	4591382	-2.18452
C3	2905925926	0	2905140652	4701635350	3341910214	4020607903	2905533289	4021384489	-0.468889
C4B	2.22284e+08	199030000	2.09478e+08	2490470000	1416302020	1945005868	210264039	1950592629	-3.21364
C4BPA	5.94667e+07	0	5.57678e+07	1.09776e+08	4264155	5.47925e+07	5.76172e+07	5.62775e+07	0.0339421
C5	8.56247e+07	0	7.97532e+07	673730000	1.04495e+08	3.82194e+08	8.2689e+07	386806367	-2.22585
C6	8.25086e+06	0	3.48119e+06	87845600	15849970	46453355	5.86603e+06	5.00496e+07	-3.0929
C8A	1.44802e+07	0	1.11638e+07	3.08828e+07	20083850	1.83531e+07	1.2822e+07	2.31066e+07	-0.849681
C8B	6.63148e+06	0	34208.5	62482066	3.60182e+07	4.26159e+07	3.33284e+06	4.70387e+07	-3.81902
C9	1.2458e+08	23468000	6.82997e+07	2.48823e+08	70428700	1.54954e+08	7.2116e+07	158068619	-1.13216
C9orf142	0	0	0	3.44695e+08	0	3.38173e+08	0	3.41434e+08	-28.347
C9orf64	3.75099e+06	0	0	7.92256e+08	0	7.83733e+08	3.75099e+06	7.87994e+08	-7.71477
CAB39	1.73827e+08	372340000	2.71834e+08	1062436220	4.56878e+07	5.51181e+08	2.72667e+08	5.53102e+08	-1.0204
CACYBP	2.70358e+07	11302000	1.69469e+07	4641896750	37793268	2331178615	1.84282e+07	2336956211	-6.98657
CAD	2.16025e+08	4030700	1.04235e+08	3608214	2294149	0	1.08097e+08	2.95118e+06	5.19489
CALML5	0	69446000	63944997	0	0	0	6.66955e+07	0	25.9911
CALR	7.50963e+07	49296000	5.3403e+07	1364522600	3.8775e+08	8.69073e+08	5.92651e+07	8.73782e+08	-3.88202
CAMK2D	1.35198e+07	0	7.9902e+06	11525890	6420810	2661269	1.0755e+07	6869323	0.646765
CAMK4	1.78914e+06	0	0	0	0	0	1.78914e+06	0	20.7708
CAND1	1.72704e+08	76622000	1.22957e+08	8566390830	34112540	4296834593	1.24094e+08	4299112654	-5.11453
CANX	1.69864e+07	0	1.66319e+07	47308366	0	40549165	1.68092e+07	4.39288e+07	-1.38592
CAP1	7.71951e+06	0	4.33126e+06	5063482808	3.38054e+08	2698054122	6.02538e+06	2699863518	-8.80762
CAP1	7.71951e+06	0	5.3568e+06	86170000	0	76735297	6.53815e+06	8.14526e+07	-3.63901
CAP1	1546666667	521270000	1031517739	5063482808	3.38054e+08	2699530257	1033151469	2700355563	-1.3861
CAP1	1546666667	521270000	1028970608	86170000	0	77556324	1032302425	81863162	3.65651
CAPG	1.94272e+07	350780000	1.77895e+08	9.47329e+08	525697000	7.29424e+08	1.82701e+08	7.3415e+08	-2.00659
CAPN1	2.12951e+07	68286000	3.90863e+07	760621515	3.95704e+07	3.96423e+08	4.28891e+07	3.98872e+08	-3.21724
CAPN2	3.05062e+07	19295000	2.33681e+07	131599425	20952662	6.97529e+07	2.43898e+07	7.41017e+07	-1.60323
CAPNS1	4.62679e+07	30598000	2.92212e+07	556614500	7.26152e+07	3.1443e+08	3.53624e+07	3.14553e+08	-3.15302
CAPZA1	5.81667e+08	640910000	6.02178e+08	3766658595	298210725	2024961466	6.08252e+08	2029943595	-1.7387
CAPZA2	9.35778e+07	49706000	6.21511e+07	986678620	20183700	501995982	6.84783e+07	5.02953e+08	-2.8767
CAPZB	4.56407e+08	428100000	4.40919e+08	5634116444	1.62425e+08	2891681272	441808713	2896074102	-2.7126
CARHSP1	4.73716e+06	0	2.96512e+06	0	0	0	3.85114e+06	0	21.8769
CARS	3.64321e+06	0	0	2247790000	0	2243821666	3.64321e+06	2245805833	-9.26781
CASP14	213333	238520000	1.15493e+08	2115625	0	0	1.18076e+08	2115625	5.80248
CASP3	2.6242e+07	0	2.01526e+07	155435000	0	146873280	2.31973e+07	151154140	-2.70399
CASP6	2.28753e+06	0	0	1.07245e+08	0	9.73191e+07	2.28753e+06	1.02282e+08	-5.48262
CASP8	2.63457e+06	0	583738	0	0	0	1.60915e+06	0	20.6179
CAST	1.71679e+06	0	0	0	12214760	10535074	1.71679e+06	11374917	-2.72807
CAT	1.18148e+06	22179000	5.24113e+06	457453446	2.34178e+07	2.34534e+08	9.53387e+06	2.38469e+08	-4.64459
CBFB	1.38222e+07	12249000	3.47187e+06	468439000	0	463728952	9.8477e+06	466083976	-5.56466
CBFB	1.38222e+07	12249000	1.0252e+07	0	0	0	1.21077e+07	0	23.5294
CBR1	1.26272e+08	42073000	8.21509e+07	5.01282e+08	1.87606e+07	258613721	8.34985e+07	259552207	-1.6362
CBR3	3130000	3258200	2827641	106165000	7342395	5.16272e+07	3071947	5.50449e+07	-4.16338
CBX3	3.5521e+06	0	2.74037e+06	1436943333	11798850	7.1614e+08	3.14623e+06	7.21627e+08	-7.84149
CCAR1	7.79284e+06	0	5.16927e+06	31101750	0	24442194	6.48106e+06	27771972	-2.09933
CCAR2	1.91753e+07	0	1.1811e+07	12080217	3461830	0	1.54932e+07	7.77102e+06	0.995456
CCR7	7.85012e+06	56182000	2.89483e+07	0	0	0	3.09935e+07	0	24.8855
CCT2	1273827160	110720000	683815232	6.61494e+08	1.20553e+08	3.82288e+08	6.89454e+08	3.88111e+08	0.828984
CCT3	1000950617	112420000	5.53974e+08	6.46833e+08	91852750	3.60375e+08	5.55781e+08	3.66354e+08	0.601281
CCT4	8.43494e+08	158180000	4.95513e+08	1017957521	1.24343e+08	5.69363e+08	4.99062e+08	570554318	-0.193145
CCT5	1007148148	81961000	537404704	652134300	210482000	423298837	542171284	428638379	0.338988
CCT6A	1153765432	159270000	656136629	5.13219e+08	9.333e+07	2.96952e+08	656390687	3.01167e+08	1.12399
CCT7	1095246914	83455000	587929385	1331035333	9.54328e+07	7.11378e+08	5.88877e+08	7.12615e+08	-0.275157
CCT8	1132469136	256060000	688573363	1235065367	65239720	6.40236e+08	6.92367e+08	6.46847e+08	0.0981137
CD2	923382716	2080000000000	1040000000000	1.39667e+08	68048960	9.42685e+07	1040000000000	1.00661e+08	13.3354
CD226	1.76642e+08	249310000	2.03237e+08	3.49843e+07	0	3.40271e+07	2.0973e+08	3.45057e+07	2.60363
CD247	6.16099e+08	1238600000	9.18219e+08	32006175	26585660	2.19184e+07	924305970	2.68368e+07	5.10609
CD27	7.01864e+06	58316000	2.99123e+07	0	0	0	3.1749e+07	0	24.9202
CD28	2.72099e+07	51308000	3.10737e+07	0	0	0	3.65305e+07	0	25.1226
CD37	1.25321e+08	618770000	3.66806e+08	53961660	6.90133e+07	5.6846e+07	3.70299e+08	5.99403e+07	2.62709
CD38	1.50572e+08	574220000	3.5878e+08	43371400	14334650	19947515	3.61191e+08	2.58845e+07	3.8026
CD3D	401345679	1035500000	7.12423e+08	1.03954e+08	7.29823e+07	8.1722e+07	7.16423e+08	8.62195e+07	3.05473
CD3E	1125827160	2190000000000	1100000000000	2.1684e+08	9.69475e+07	1.5641e+08	1100000000000	1.56733e+08	12.7711
CD3G	3.84235e+08	707870000	541410968	28824550	38071420	32158192	5.44505e+08	33018054	4.04362
CD4	5.65259e+08	3755000	2.8334e+08	119741500	0	111640522	2.84118e+08	115691011	1.29621
CD40L	142037037	4.62857e+06	72380000	0	0	0	7.30152e+07	0	26.1217
CD44	1303456790	2590900000	1941974648	4.09594e+08	2.7388e+08	3.38155e+08	1945443813	3.40543e+08	2.51419
CD46	0	47423000	38945943	12971950	8.80983e+06	5.19367e+06	4.31845e+07	8.99182e+06	2.26383
CD46	0	62970000	59553278	12971950	8.80983e+06	7.50532e+06	61261639	9.76237e+06	2.64968
CD47	1.14111e+06	447060000	2.15144e+08	1.27878e+08	77914950	9.49398e+07	2.21115e+08	1.00244e+08	1.14128
CD48	3.56543e+08	676930000	508198038	2.69549e+08	1.07777e+08	1.88051e+08	513890416	1.88459e+08	1.44721
CD5	1160419753	1685300000	1415039417	125698200	85051300	99319161	1420253057	1.03356e+08	3.78045
CD53	1083617284	2086800000	1578621324	464004550	3.80997e+08	4.1417e+08	1583012869	419723870	1.91516
CD58	2.17519e+07	25632000	1.84964e+07	64813000	0	64388161	2.19601e+07	6.46006e+07	-1.55666
CD59	9.68753e+07	151190000	1.23042e+08	13056600	0	4879583	1.23702e+08	8.96809e+06	3.78593
CD5L	7.69778e+06	0	4.23691e+06	4245370	6.98812e+06	185134	5.96734e+06	3806209	0.648734
CD6	2.4463e+08	737290000	4.834e+08	27938450	29637814	27247717	4.8844e+08	2.82747e+07	4.1106
CD7	2.53753e+07	121940000	7.34383e+07	58521640	6804600	28593713	7.35845e+07	31306651	1.23293
CD70	4.21728e+06	27839000	9.72192e+06	33230505	8589350	1.39244e+07	1.39261e+07	1.85814e+07	-0.416072
CD74	2.06568e+08	104040000	1.54398e+08	0	0	0	1.55002e+08	0	27.2077
CD80	5.01617e+06	9371700	1.85356e+06	0	0	0	5.41381e+06	0	22.3682
CD81	1.19031e+08	470380000	2.87062e+08	1.28784e+08	59965720	9.16077e+07	2.92158e+08	9.34526e+07	1.64444
CD82	3.84556e+08	1786400000	1079508377	2.07873e+08	62552960	1.34897e+08	1083487977	1.35108e+08	3.0035
CD84	0	7786900	0	0	0	0	7786900	0	22.8926
CD8A	593704	4665300000	2323576598	0	3.02031e+08	2.96611e+08	2329823434	2.99321e+08	2.96046
CD9	2.96247e+06	179170000	8.92456e+07	181523800	3.96344e+07	1.09548e+08	9.04593e+07	1.10235e+08	-0.285247
CD97	7.49716e+08	470970000	6.068e+08	9.59697e+07	4.64956e+07	6.59674e+07	609161891	6.94776e+07	3.13221
CD99	7.83704e+07	330650000	2.01933e+08	0	2402700	0	2.03651e+08	2402700	6.4053
CDC37	4.86481e+07	24509000	3.51853e+07	1579830000	0	1576023750	3.61141e+07	1577926875	-5.44932
CDC42	8.79136e+08	1771400000	1324077577	7.56509e+08	2.37268e+08	4.9654e+08	1324871127	4.96773e+08	1.41519
CDC42SE2	4.08802e+07	80375000	5.36856e+07	25968250	66973040	38791464	5.83136e+07	43910918	0.409253
CDK1;CDC2	2.32247e+08	195890000	2.08576e+08	28700000	16570255	1.44687e+07	2.12238e+08	1.9913e+07	3.4139
CDK9	4.38136e+06	0	0	0	0	0	4.38136e+06	0	22.0629
CDKN2AIP	3.3179e+06	0	1.79028e+06	63364500	0	63015492	2.55409e+06	63189996	-4.62881
CEACAM1	1.2241e+07	0	1.08885e+07	5137705	0	1986553	1.15648e+07	3562129	1.69892
CELF2	6.64889e+06	0	3.52863e+06	218984000	0	216201575	5.08876e+06	2.17593e+08	-5.41817
CFB	5.19753e+08	0	5.13287e+08	859867000	4.7348e+08	6.60107e+08	5.1652e+08	6.64485e+08	-0.363412
CFH	5.08951e+07	15625000	3.16786e+07	188800660	212994100	198731863	3.27329e+07	200175541	-2.61245
CFL1	5332592593	3799700000	4566081439	4496660083	7.54903e+08	2623288398	4566124677	2624950531	0.79868
CHD4	1.36691e+07	0	8.38619e+06	219845900	0	210795825	1.10277e+07	2.15321e+08	-4.28729
CHMP4B	2.86494e+07	12760000	1.20112e+07	0	0	0	1.78069e+07	0	24.0859
CHORDC1	2.19457e+06	0	0	1780606667	0	1777212295	2.19457e+06	1778909481	-9.66284
CIAO1	3.92531e+06	0	2.54915e+06	0	0	0	3.23723e+06	0	21.6263
CIB1	1.6842e+08	688200000	4.23001e+08	21132950	29957932	23356888	4.2654e+08	2.48159e+07	4.10334
CIRBP	1.44481e+06	0	0	99580000	0	90423268	1.44481e+06	95001634	-6.039
CKAP5	2.37173e+06	0	0	5.93391e+08	0	5.87229e+08	2.37173e+06	5.9031e+08	-7.95939
CLDND1	1.1383e+08	49240000	7.78795e+07	7.84277e+06	0	7.06802e+06	8.03164e+07	7.45539e+06	3.42934
CLIC1	1769259259	9383600000	5569974491	1489913425	5.69382e+08	1023834662	5574277917	1027710025	2.43935
CLIC3	0	99479000	99207418	0	0	0	99343209	0	26.5659
CLIP1	1.11175e+07	0	1.04234e+07	189347800	0	187177346	1.07705e+07	188262573	-4.12759
CLTC	3628888889	486610000	2056057718	320570000	163314215	2.3537e+08	2057185536	2.39751e+08	3.10106
CLTCL1	1.99556e+07	0	1.38402e+07	0	0	0	1.68979e+07	0	24.0103
CLU	1.81716e+08	0	1.78836e+08	267963500	3.17349e+08	2.88593e+08	1.80276e+08	2.91302e+08	-0.692308
CLUH	7.21901e+06	0	1.87303e+06	0	0	0	4.54602e+06	0	22.1162
CMAS	3.63741e+06	0	0	0	0	0	3.63741e+06	0	21.7945
CMPK1	1.94519e+07	26649000	2.24173e+07	2.14765e+08	53354900	1.24073e+08	2.28394e+07	1.30731e+08	-2.51701
CMTR1	2.99704e+06	0	0	28410400	0	21639339	2.99704e+06	2.50249e+07	-3.06175
CNBP	0	19638000	10702781	2.25853e+08	0	2.16647e+08	1.51704e+07	2.2125e+08	-3.86634
CNDP2	2.62296e+07	17130000	1.63495e+07	2552195211	82362000	1310097839	1.99031e+07	1314885017	-6.0458
CNN2	1.59358e+08	120380000	1.31324e+08	8.29456e+07	5.55477e+07	5.9891e+07	137020702	6.61281e+07	1.05106
CNOT1	1.92086e+07	0	1.32575e+07	2.83681e+07	4.80741e+06	8.58873e+06	1.62331e+07	1.39214e+07	0.221631
CNP	9.16704e+07	249570000	1.67866e+08	2.40283e+07	1189896	9.81418e+06	1.69702e+08	1.16775e+07	3.86121
COASY	1.72988e+07	0	1.50359e+07	0	0	0	1.61673e+07	0	23.9466
COL6A1	4.47728e+08	50533000	2.3996e+08	7.85933e+07	1.08161e+08	9.30597e+07	2.46074e+08	9.32715e+07	1.39958
COL6A3	0	0	0	0	0	0	0	0	0
COMP	1.02294e+07	0	2.61829e+06	2.17287e+08	1.40585e+08	1.72242e+08	6.42383e+06	1.76705e+08	-4.78176
COPA	7.6558e+08	5303600	3.78547e+08	660526320	1363200	323088626	3.83144e+08	3.28326e+08	0.222756
COPB1	4.33074e+08	874000	2.16694e+08	1.56143e+08	2.20351e+07	8.09461e+07	2.16881e+08	8.63747e+07	1.32822
COPB2	308962963	5088100	1.54534e+08	4.69217e+08	2.02648e+07	2.39257e+08	1.56195e+08	2.42913e+08	-0.637093
COPE	8.85247e+07	0	8.21814e+07	4.23586e+08	0	4.22506e+08	8.53531e+07	4.23046e+08	-2.3093
COPG1	3.3358e+08	375000	1.63031e+08	25907650	6687250	10169838	1.65662e+08	1.42549e+07	3.53871
COPG2	3.1821e+06	0	0	0	0	0	3.1821e+06	0	21.6015
COPS2	1.77025e+07	0	1.54198e+07	4.48744e+08	0	4.41474e+08	1.65611e+07	4.45109e+08	-4.74829
COPS3	2.23259e+07	0	2.01718e+07	4.45073e+08	889044	2.19247e+08	2.12489e+07	2.21736e+08	-3.38339
COPS4	5.00988e+07	0	4.64973e+07	1.59439e+08	0	1.56116e+08	4.8298e+07	1.57777e+08	-1.70785
COPS5	4.15296e+06	0	0	228932974	0	228539304	4.15296e+06	228736139	-5.7834
COPZ1	1.3963e+07	0	8.31269e+06	0	0	0	1.11378e+07	0	23.409
CORO1A	1.17532e+07	0	9.4005e+06	4987441175	1157132467	3071660889	1.05769e+07	3072078177	-8.18216
CORO1A	5807654321	3019100000	4410065043	4987441175	1157132467	3071757438	4412273121	3072110360	0.522292
CORO1C	2.37123e+07	54264000	2.93374e+07	4.51789e+08	13343150	2.25697e+08	3.57713e+07	2.30277e+08	-2.68649
CORO7-PAM16;CORO7	4.3263e+08	315990000	3.73079e+08	18567726	1.40319e+07	1.30827e+07	3.739e+08	1.52275e+07	4.61791
COTL1	3.42469e+08	864020000	5.9914e+08	2820073849	449097700	1634125300	6.01877e+08	1634432283	-1.44125
CP	1.06056e+08	2050600	4.70843e+07	673040687	897224000	7.81121e+08	5.17301e+07	7.83795e+08	-3.9214
CP	1.06056e+08	2050600	4.5365e+07	2874355	4.61902e+06	732989	5.1157e+07	2.74212e+06	4.22157
CPA4	0	6708900	0	0	0	0	6708900	0	22.6776
CPB2	1.48247e+06	0	0	15058100	2441000	2129175	1.48247e+06	6.54276e+06	-2.1419
CPN2	1.18386e+07	0	2.62852e+06	4.8427e+07	2.44241e+07	3.47301e+07	7.23358e+06	35860414	-2.30961
CPNE1	1.08353e+08	55237000	7.90163e+07	2140455	16157400	4.49723e+06	8.08688e+07	7.59836e+06	3.41182
CPNE3	9.56642e+07	22055000	5.51772e+07	3.6141e+07	7.10479e+06	1.1972e+07	5.76321e+07	1.84059e+07	1.6467
CPPED1	9.53506e+06	0	0	686430950	0	679210073	9.53506e+06	6.82821e+08	-6.16212
CPSF1	3.64938e+07	0	2.8196e+07	0	0	0	3.23449e+07	0	24.947
CPSF2	8.72259e+06	0	3.17901e+06	0	0	0	5.9508e+06	0	22.5047
CPSF6	8.83938e+06	0	1.93802e+06	570031000	0	565764662	5.3887e+06	567897831	-6.71955
CPSF7	1.5637e+07	0	1.04899e+07	4.31983e+07	0	3.67706e+07	1.30634e+07	3.99845e+07	-1.6139
CRKL	2.67074e+06	0	0	3.52701e+08	6988070	1.77883e+08	2.67074e+06	1.79191e+08	-6.06811
CRLF3	2.08691e+07	4972700	7.32885e+06	20263450	0	10719220	1.10569e+07	15491335	-0.486515
CROCC	1.24642e+08	483640000	2.95908e+08	1.81619e+08	2.01299e+07	9.11996e+07	301396761	9.76495e+07	1.62598
CRYZ	0	0	0	17361200	0	14216546	0	15788873	-23.9124
CS	9.50494e+07	0	9.10268e+07	1251413410	0	1243003725	9.30381e+07	1247208568	-3.74474
CSDE1	3.04025e+07	0	2.48757e+07	0	0	0	2.76391e+07	0	24.7202
CSE1L	2.65012e+08	30824000	1.44009e+08	1448743333	1.21389e+07	7.2936e+08	1.46615e+08	7.30081e+08	-2.31602
CSK	2.82802e+08	191250000	2.33932e+08	4900950	24819984	9785976	2.35995e+08	13168970	4.16354
CSNK1A1;CSNK1A1L	2.84407e+06	0	0	0	0	0	2.84407e+06	0	21.4395
CSNK2A1;CSNK2A3	0	0	0	6.31264e+08	0	6.30067e+08	0	6.30666e+08	-29.2323
CSNK2A2	0	0	0	0	0	0	0	0	0
CSRP1	2.49222e+07	10630000	8.9927e+06	256368536	44867500	147607752	1.48483e+07	149614596	-3.33288
CSTA	0	33814000	33541922	0	1468400	0	33677961	1468400	4.51949
CSTB	0	10291000	5701266	3.19263e+08	19136250	1.6731e+08	7996133	1.6857e+08	-4.3979
CSTF3	1.63358e+06	0	0	6.13931e+08	0	6.08877e+08	1.63358e+06	6.11404e+08	-8.54794
CTBP1	21500000	0	12263313	0	0	0	1.68817e+07	0	24.009
CTPS1	1.61728e+08	0	1.54704e+08	0	0	0	1.58216e+08	0	27.2373
CTSB	4.57605e+06	0	1.12173e+06	2.91382e+08	0	2.82675e+08	2.84889e+06	2.87028e+08	-6.65465
CTSC	4.97753e+06	568000	0	322333800	6.79543e+06	1.56395e+08	2.77277e+06	1.61842e+08	-5.86711
CTSD	4.06173e+06	1273000	1.24974e+06	165042275	3.23837e+07	9.01629e+07	2.19482e+06	9.5863e+07	-5.4488
CTSH	1.89827e+07	0	1.12675e+07	0	0	0	1.51251e+07	0	23.8504
CTSW	2.11198e+07	0	1.83715e+07	0	5.19013e+07	4.89493e+07	1.97456e+07	5.04253e+07	-1.35262
CUL2	2.06284e+07	0	1.51698e+07	1602746667	0	1596681296	1.78991e+07	1599713982	-6.48178
CUL4A	2.11765e+07	0	1.49562e+07	89093250	0	83147842	1.80664e+07	86120546	-2.25305
CUL5	3.16012e+06	0	0	341980000	0	336197517	3.16012e+06	3.39089e+08	-6.74554
CUTA	4.05975e+06	11095000	5.45844e+06	344297000	8956775	1.73807e+08	6.87106e+06	1.75687e+08	-4.67633
CWF19L1	6.58926e+06	0	465358	5.33079e+07	0	5.06381e+07	3.52731e+06	5.1973e+07	-3.88112
CXCR4	4.57062e+08	457250000	4.54305e+08	189712000	1.47198e+08	1.58841e+08	4.56206e+08	165250374	1.46503
CYCS	0	0	0	756851000	0	748412592	0	752631796	-29.4874
CYFIP2	558962963	605040000	5.78282e+08	4.64419e+07	1.49716e+07	2.64784e+07	5.80762e+08	2.92973e+07	4.30911
CYLD	1.08707e+06	0	0	0	0	0	1.08707e+06	0	20.052
DARS	1034679012	125750000	575304767	9540740	37551300	21521218	5.78578e+08	22871086	4.66091
DBI	0	29340000	25690246	9.1266e+08	0	9.12103e+08	27515123	9.12381e+08	-5.05134
DBNL	5.51457e+07	63302000	5.75155e+07	2.48426e+08	32444500	1.31602e+08	5.86544e+07	1.37491e+08	-1.22903
DBNL	5.51457e+07	63302000	5.8067e+07	0	0	0	5.88382e+07	0	25.8103
DCD	2.97284e+07	301110000	1.62049e+08	66910720	30036400	41104810	1.64296e+08	46017310	1.83605
DCK	1.45556e+08	0	1.41614e+08	0	0	0	1.43585e+08	0	27.0973
DCPS	1.57679e+07	0	1.53715e+07	486030000	9918550	247532250	1.55697e+07	2.47827e+08	-3.99252
DCTN2	1.53938e+07	0	6.09326e+06	49310100	0	44089433	1.07435e+07	4.66998e+07	-2.11995
DCTN4	2.95716e+06	0	0	0	0	0	2.95716e+06	0	21.4958
DCXR	0	8475500	1797229	224517500	3891840	106638267	5.13636e+06	1.11683e+08	-4.44251
DDAH2	0	25305000	17411738	0	0	0	21358369	0	24.3483
DDB1	3.41667e+07	4482200	1.6266e+07	3002183511	8.66412e+07	1544035007	18304954	1544286584	-6.39856
DDX1	3.78185e+07	0	3.55742e+07	0	0	0	3.66964e+07	0	25.1291
DDX17	404382716	298000	198750629	1.31e+08	10638975	6.60612e+07	2.01144e+08	6.92335e+07	1.53869
DDX18	2.47988e+07	0	1.91349e+07	0	0	0	2.19668e+07	0	24.3888
DDX19A;DDX19B	5.7484e+07	4322400	2.43905e+07	0	0	0	2.87323e+07	0	24.7762
DDX21	3.91568e+07	0	3.44185e+07	2.76974e+08	0	2.76461e+08	3.67877e+07	2.76717e+08	-2.91112
DDX24	1.73346e+06	0	0	141557150	0	141399118	1.73346e+06	141478134	-6.35078
DDX39A	8.98481e+06	0	6.8414e+06	45534200	0	42960691	7.91311e+06	4.42474e+07	-2.48328
DDX39B	1.62938e+08	0	1.61082e+08	759110188	40982854	392706236	1.6201e+08	3.976e+08	-1.29523
DDX3X;DDX3Y	1.63753e+08	275000	7.24874e+07	9.08177e+06	0	0	7.88385e+07	9.08177e+06	3.11785
DDX46	7.30025e+06	0	2.77928e+06	37238100	0	30288216	5.03976e+06	33763158	-2.74402
DDX5	7.98654e+07	0	7.34054e+07	0	0	0	7.66354e+07	0	26.1915
DDX6	8.63519e+07	4755000	4.2558e+07	671088048	0	665202731	4.45549e+07	6.68145e+08	-3.9065
DEF6	2.72704e+08	1379900000	8.22981e+08	78328000	53968280	61592391	8.25195e+08	64629557	3.67447
DENR	6.08259e+06	6502200	633520	6.75914e+08	11992800	3.40706e+08	4.4061e+06	342870743	-6.28202
DERA	21700000	0	12767158	3.21431e+08	4624000	1.56339e+08	17233579	1.60798e+08	-3.22196
DGKA	1.11604e+07	0	2.86772e+06	0	0	0	7.01404e+06	0	22.7418
DHPS	1.30593e+06	0	0	1426293333	0	1416902637	1.30593e+06	1421597985	-10.0882
DHX15	4.14642e+08	0	4.09951e+08	42486715	0	39068145	4.12296e+08	40777430	3.33784
DHX16	1.87198e+07	0	1.27577e+07	0	0	0	1.57387e+07	0	23.9078
DHX29	3.93704e+06	0	48209	0	0	0	1.99262e+06	0	20.9262
DHX36	2.83728e+07	0	2.01032e+07	0	0	0	2.4238e+07	0	24.5308
DHX9	1034358025	3852000	5.17619e+08	3.99919e+08	2.17003e+06	1.9158e+08	5.1861e+08	1.9789e+08	1.38995
DIAPH1	2.47481e+08	132830000	1.86589e+08	1147086746	3.90465e+07	5.86906e+08	1.88967e+08	5.91013e+08	-1.64506
DIP2B	4.60432e+08	494490000	4.74879e+08	42884060	2.57747e+07	2.98557e+07	4.766e+08	3.28382e+07	3.85933
DIS3	1.66346e+07	0	1.27631e+07	0	0	0	1.46989e+07	0	23.8092
DKC1	0	0	0	1.68673e+08	0	1.68662e+08	0	1.68667e+08	-27.3296
DLG1	3.96667e+06	0	1.28078e+06	23835150	0	17469256	2.62372e+06	20652203	-2.97661
DLST	0	0	0	3.57282e+07	0	3.01751e+07	0	3.29517e+07	-24.9738
DNAJA1	2.07877e+07	5764600	5.07204e+06	0	0	0	1.05414e+07	0	23.3296
DNAJA2	5.06333e+07	35228000	3.83966e+07	1.94006e+07	5104695	4.32557e+06	4.14193e+07	9.61028e+06	2.10765
DNAJC2	1.35432e+06	0	0	46762850	0	41013824	1.35432e+06	43888337	-5.0182
DNAJC5	1.97605e+07	40300000	2.00837e+07	39845675	0	38003473	2.67147e+07	38924574	-0.543045
DNAJC7	4710000	0	3242096	0	0	0	3976048	0	21.9229
DNM1L	6.80815e+07	0	6.06852e+07	0	0	0	6.43834e+07	0	25.9402
DNM2	9.5179e+06	0	986125	0	14123225	13989252	5.25201e+06	1.40562e+07	-1.42027
DNM2	194308642	49376000	120060031	0	14123225	8156115	1.21248e+08	11139670	3.44419
DNMT1	2.84728e+07	0	2.62516e+07	0	0	0	2.73622e+07	0	24.7057
DNPEP	2.22272e+06	1662000	0	4.67316e+08	0	4.61242e+08	1.94236e+06	4.64279e+08	-7.90104
DNPEP	2.22272e+06	1662000	0	0	0	0	1.94236e+06	0	20.8894
DNPH1	6.85988e+06	0	399554	2.00727e+08	0	1.96975e+08	3.62972e+06	1.98851e+08	-5.77569
DOCK10	7.39728e+08	370430000	5.45513e+08	30773505	3.86511e+07	2.92006e+07	5.5189e+08	3.28751e+07	4.06932
DOCK11	1.76049e+08	113230000	1.3889e+08	0	0	0	142723218	0	27.0886
DOCK2	2.64296e+08	211890000	2.30717e+08	10608660	0	4244597	2.35634e+08	7.42663e+06	4.9877
DOCK8	3.63235e+08	651600000	501807256	1.14855e+07	3487954	4.83558e+06	5.05547e+08	6.60299e+06	6.25858
DOCK9	1.44222e+07	37545000	2.35199e+07	0	0	0	2.51624e+07	0	24.5848
DOK2	7.27741e+07	67191000	6.97538e+07	0	0	0	6.99063e+07	0	26.0589
DPP3	1.63988e+07	24290000	1.99325e+07	2721992525	85858200	1400981691	2.02071e+07	1402944139	-6.11745
DPP4	2184567901	2473300000	2326294937	6.26536e+08	7.43561e+08	6.84836e+08	2328054279	6.84978e+08	1.765
DPP9	7.48938e+06	0	0	2.39555e+08	0	2.32044e+08	7.48938e+06	2.35799e+08	-4.97657
DPYSL2	1.17044e+08	72093000	9.18965e+07	1.22366e+08	127033160	1.22273e+08	9.3678e+07	1.23891e+08	-0.403288
DRG1	3.92173e+06	0	1.47111e+06	225842000	0	218622578	2.69642e+06	222232289	-6.36488
DRG2	1.39593e+07	0	6.05054e+06	0	0	0	1.00049e+07	0	23.2542
DSC1	0	60516000	52121037	0	6488925	4618121	5.63185e+07	5553523	3.34213
DSC3	0	0	0	0	0	0	0	0	0
DSG1	6.34284e+06	117040000	6.09325e+07	0	27114796	18799139	6.14385e+07	2.2957e+07	1.42021
DSP	1.02333e+07	415460000	2.06544e+08	2.22396e+06	2.33499e+07	4.94001e+06	2.10746e+08	1.01713e+07	4.37293
DSTN	3.72074e+07	38138000	3.57185e+07	75184360	41161650	57278375	3.70213e+07	57874795	-0.644579
DYNC1H1	1468888889	13631000	7.35047e+08	4.29319e+07	2.91763e+07	3.52037e+07	7.39189e+08	3.57707e+07	4.36909
DYNC1I2	7.41272e+07	0	6.48071e+07	139708000	0	139248230	6.94671e+07	139478115	-1.00564
DYNC1LI1	8.34852e+07	0	8.17534e+07	0	0	0	8.26193e+07	0	26.3
DYNLT1	1.27198e+07	0	8.03404e+06	0	0	0	1.03769e+07	0	23.3069
DYNLT3	5.28617e+06	0	3.10404e+06	0	0	0	4.1951e+06	0	22.0003
ECHDC1	0	0	0	656614000	0	653890568	0	655252284	-29.2875
EDC4	3.75938e+06	0	0	0	0	0	3.75938e+06	0	21.8421
EDF1	3.56852e+06	0	0	160605000	0	156997388	3.56852e+06	158801194	-5.47575
EED	1.0382e+07	0	7.6719e+06	0	0	0	9.02694e+06	0	23.1058
EEF1A1;EEF1A1P5	3657283951	2742200000	3195048702	2940033267	1255526533	2093812392	3198177551	2096457397	0.609297
EEF1B2	4.99728e+07	0	4.00414e+07	1290326667	11963250	6.44151e+08	4.50071e+07	6.48814e+08	-3.84958
EEF1D	5.90259e+06	0	0	8.58956e+08	0	8.58647e+08	5.90259e+06	8.58801e+08	-7.18483
EEF1D	5.90259e+06	0	0	86207000	0	76517214	5.90259e+06	81362107	-3.78494
EEF1D	1.14973e+08	0	1.09097e+08	8.58956e+08	0	8.55242e+08	1.12035e+08	8.57099e+08	-2.93552
EEF1D	1.14973e+08	0	1.13271e+08	86207000	0	80352188	114121845	83279594	0.45454
EEF1E1;EEF1E1-BLOC1S5	1.3563e+07	0	1.01039e+07	0	0	0	1.18334e+07	0	23.4964
EEF1G	7.59605e+08	22010000	3.8856e+08	4544151700	1.6433e+08	2344681823	3.90058e+08	2351054619	-2.59155
EEF2	4695679012	536860000	2610524208	6059893111	5.79411e+08	3315248119	2614354407	3318183987	-0.343939
EFHD2	2.73185e+07	10492000	1.27432e+07	612727274	0	603272729	1.68512e+07	6.08e+08	-5.17315
EFR3A	6.71358e+07	163660000	1.08849e+08	1.84677e+07	0	1.43707e+07	1.13215e+08	1.64192e+07	2.78561
EFTUD2	8.68802e+07	0	7.71711e+07	3.21402e+08	0	3.19852e+08	8.20257e+07	3.20627e+08	-1.96675
EHD1	9.73185e+08	3581200000	2275461684	2.36209e+08	275135350	2.54093e+08	2276615623	2.55146e+08	3.1575
EHD3	0	0	0	2342735	0	2311404	0	2.32707e+06	-21.1501
EHD4	9.22704e+08	275380000	5.90086e+08	9280370	7150155	0	5.96057e+08	8.21526e+06	6.181
EIF2A	2.57568e+07	0	2.52459e+07	51851250	0	46419667	2.55013e+07	4.91355e+07	-0.946192
EIF2B1	1.61975e+07	0	1.36793e+07	3.29751e+08	0	3.26204e+08	1.49384e+07	3.27978e+08	-4.4565
EIF2B3	6.51111e+06	0	2.75723e+06	0	0	0	4.63417e+06	0	22.1439
EIF2B5	517852	0	0	0	0	0	517852	0	18.9822
EIF2S1	1.28432e+08	2848700	6.08009e+07	687030000	1.75996e+07	3.48068e+08	6.40272e+07	350899163	-2.4543
EIF2S2	2.82988e+07	0	2.26908e+07	207873500	0	202530060	2.54948e+07	205201780	-3.00877
EIF2S3;EIF2S3L	3.19284e+08	0	3.10781e+08	1571463333	0	1568871794	3.15033e+08	1570167564	-2.31734
EIF3A	5.20926e+08	13316000	258117477	3.41259e+08	12752135	1.70772e+08	264119801	174927785	0.594433
EIF3B	2.78247e+08	0	2.69262e+08	854528560	6489895	4.22125e+08	2.73754e+08	4.27714e+08	-0.643766
EIF3C;EIF3CL	3.97778e+08	0	3.90695e+08	1717220000	3.31039e+07	8.71539e+08	3.94236e+08	8.73954e+08	-1.1485
EIF3D	1.77062e+08	0	1.7441e+08	67001400	0	59813603	1.75736e+08	6.34075e+07	1.47069
EIF3E	2.6942e+08	0	2.63695e+08	2.83283e+07	0	2.58667e+07	2.66557e+08	2.70975e+07	3.29821
EIF3F	1.86432e+08	2796700	8.56883e+07	44909400	0	41941603	9.1639e+07	4.34255e+07	1.07742
EIF3G	2.62173e+06	0	1.20398e+06	4.24038e+08	0	4.2306e+08	1.91285e+06	4.23549e+08	-7.79066
EIF3G	2.62173e+06	0	0	24804100	0	16618726	2.62173e+06	20711413	-2.98184
EIF3H	5.67568e+07	0	4.98174e+07	1.96446e+08	0	1.95307e+08	5.32871e+07	1.95877e+08	-1.87809
EIF3I	330308642	0	322054203	229958660	18591980	116236824	3.26181e+08	1.21596e+08	1.42358
EIF3K	5.5316e+07	0	5.24484e+07	1.71935e+08	0	1.69142e+08	5.38822e+07	1.70538e+08	-1.66221
EIF3L	4.24926e+08	21488000	218102349	3.27606e+08	0	3.18091e+08	221505425	3.22849e+08	-0.543516
EIF3M	9.12531e+07	0	8.26059e+07	1.01971e+08	0	9.75838e+07	8.69295e+07	9.97776e+07	-0.19887
EIF4A1	1119629630	178800000	644728871	4.99e+08	1.95289e+08	3.44267e+08	6.4772e+08	3.46185e+08	0.903825
EIF4A2	1.2542e+07	0	6.92705e+06	234530620	37261900	128277505	9.73451e+06	133356675	-3.77604
EIF4A3	411617284	274000	199250722	0	0	0	203714002	0	27.602
EIF4E	5.93395e+07	7907700	3.10008e+07	752849000	2638415	3.69611e+08	3.27493e+07	3.75033e+08	-3.51748
EIF4G1	1.2742e+07	0	3.24381e+06	1006341000	0	997732969	7.99289e+06	1002036985	-6.97
EIF4G2	3.67815e+06	0	0	0	0	0	3.67815e+06	0	21.8105
EIF4H	1.00378e+07	47649000	2.2174e+07	24102650	0	16660460	2.66202e+07	20381555	0.38526
EIF5	2.57049e+07	2347200	4.19513e+06	110033000	0	104982919	1.07491e+07	1.07508e+08	-3.32216
EIF5B	8.15333e+06	0	0	5.80666e+08	0	5.79286e+08	8.15333e+06	5.79976e+08	-6.15246
EIF6	8.00654e+07	6343600	3.43367e+07	5.34803e+08	0	5.31895e+08	4.02486e+07	5.33349e+08	-3.72807
ELAC2	7.1584e+06	0	6.22818e+06	159032250	0	156242189	6.69329e+06	1.57637e+08	-4.55775
ELMO1	8.15432e+07	73935000	7.56879e+07	0	0	0	7.70554e+07	0	26.1994
ELP2	5.26469e+06	0	1.21449e+06	71918700	29035750	41250852	3.23959e+06	4.74018e+07	-3.87106
ELP3	1.67272e+07	0	1.41242e+07	0	0	0	1.54257e+07	0	23.8788
EMB	7.29506e+07	100500000	7.6964e+07	18121250	0	10217815	8.34715e+07	1.41695e+07	2.55849
EMG1	2.20111e+07	0	1.49063e+07	0	0	0	1.84587e+07	0	24.1378
EML2	7.85864e+06	3581800	0	8.18026e+08	0	8.1626e+08	5.72022e+06	8.17143e+08	-7.15837
EML4	1.00884e+08	0	9.11679e+07	2.17448e+08	0	2.16109e+08	9.60259e+07	2.16779e+08	-1.17473
ENO1	7537901235	131000000000000	65500000000000	48463500083	3795703222	26125290863	65500000000000	26128164723	11.2918
ENO2	8.75951e+07	79886000	8.1352e+07	2839542236	84735452	1458727227	8.29444e+07	1461001638	-4.13867
ENOPH1	0	4657400	0	1363950000	1708805	6.74445e+08	4657400	6.80035e+08	-7.18994
ENTPD1	3.22086e+06	133510000	6.28454e+07	0	1.39918e+07	4.36543e+06	6.65254e+07	9.17863e+06	2.85755
EPB41	1.60086e+08	572740000	3.65252e+08	5.81998e+07	33188800	4.33295e+07	3.66026e+08	4.4906e+07	3.02697
EPRS	4.9716e+08	11435000	2.47113e+08	7.11813e+08	5.82129e+06	3.5355e+08	2.51903e+08	3.57061e+08	-0.503304
EPS15	5.63111e+06	0	3.29246e+06	208572000	0	205420332	4.46179e+06	206996166	-5.53584
ERBB2IP	9.6142e+06	19285000	1.29855e+07	0	0	0	1.39616e+07	0	23.735
ERO1L	1.01226e+07	0	3.39754e+06	519459656	5178530	252646891	6.76007e+06	2.59095e+08	-5.2603
ESD	2.76753e+08	18535000	1.44224e+08	350138900	33475948	187173428	1.46504e+08	1.90263e+08	-0.377052
ESYT1	8.35457e+07	6030500	4.37689e+07	5.17987e+07	1.47087e+06	1.71987e+07	4.44484e+07	2.34894e+07	0.920119
ETF1	1.84951e+07	5753000	1.00462e+07	3601960000	0	3599546050	1.14314e+07	3600753025	-8.29915
ETFA	6.07864e+06	0	0	0	0	0	6.07864e+06	0	22.5353
ETFB	3.71025e+06	0	0	0	0	0	3.71025e+06	0	21.8231
EVI2B	6.53469e+07	21440000	4.26821e+07	2606665	0	0	4.31563e+07	2606665	4.0493
EVL	2.09148e+08	214790000	2.0331e+08	1251243822	392247000	818912160	2.09083e+08	820800994	-1.97296
EXOC2	6.59519e+06	0	4.27074e+06	0	0	0	5.43296e+06	0	22.3733
EXOC4	2.68062e+07	0	2.27311e+07	0	0	0	2.47686e+07	0	24.562
EXOC8	1.63556e+06	77611000	2.98137e+07	0	0	0	3.63534e+07	0	25.1156
EXOSC1	2.14654e+06	0	0	0	0	0	2.14654e+06	0	21.0336
EXOSC4	9.84432e+06	0	2.32681e+06	0	0	0	6.08556e+06	0	22.537
EXOSC6	9.0416e+06	0	51521.9	0	0	0	4.54656e+06	0	22.1163
EZR	2689012346	7584800000	5132482655	3410856010	829686630	2112082413	5135431667	2117541684	1.2781
F10	1.4279e+07	14981000	1.0831e+07	15732296	5022520	9213683	1.33637e+07	9.9895e+06	0.419831
F13A1	0	0	0	23218200	3137105	3.62317e+06	0	9.99283e+06	-23.2525
F2	9.55247e+07	0	9.30706e+07	1.90932e+08	9.31004e+07	133185286	9.42976e+07	1.39073e+08	-0.560544
FABP5	2.0237e+07	39024000	2.38058e+07	12129533333	8601000	6059166658	2.76889e+07	6065766997	-7.77524
FAH	4.75358e+06	0	3.63264e+06	2278314383	31072750	1150699839	4.19311e+06	1153362324	-8.10361
FAM120A	9.13815e+06	0	5.68426e+06	130764550	0	122267927	7.4112e+06	1.26516e+08	-4.09347
FAM126A	1.09068e+07	36243000	2.35132e+07	0	20051000	19514392	2.35543e+07	19782696	0.251754
FAM129A	1.34012e+08	119470000	1.2627e+08	36637060	9.15795e+06	1.99224e+07	1.26584e+08	2.19058e+07	2.53071
FAM129B	2.38469e+08	554970000	3.92038e+08	6.04043e+07	6.05102e+07	5.32906e+07	3.95159e+08	5.80683e+07	2.76661
FAM160B1	7.63296e+06	0	4.18673e+06	0	0	0	5.90985e+06	0	22.4947
FAM175B	2.83383e+06	0	633181	100257500	0	99143124	1.7335e+06	99700312	-5.84583
FAM49B	1.2716e+08	229110000	1.76347e+08	1521532356	1.33108e+08	8.22931e+08	1.77539e+08	8.25857e+08	-2.21776
FAM65B	6.39198e+07	1406800000	7.28836e+08	18781000	6.01746e+06	1.14337e+07	7.33185e+08	1.20774e+07	5.9238
FAM91A1	1.39395e+07	0	7.11188e+06	44540350	0	35031409	1.05257e+07	3.97859e+07	-1.91834
FAM98B	1.37444e+07	0	3.86062e+06	0	0	0	8.80253e+06	0	23.0695
FARSA	1.47025e+08	0	1.43398e+08	87791550	0	81805713	1.45211e+08	8.47986e+07	0.776041
FARSB	151345679	0	144416196	39275150	0	33416315	1.47881e+08	3.63457e+07	2.02458
FAS	1.74877e+08	126480000	1.47106e+08	59288050	14111270	31335991	1.49488e+08	3.49118e+07	2.09824
FASN	4191975309	106610000	2146193086	3540809380	1.98321e+07	1770592998	2148259465	1777078143	0.273661
FAU	0	2884100	0	2.40703e+08	0	2.35725e+08	2884100	2.38214e+08	-6.36799
FBL	2.86321e+06	0	2.35676e+06	0	0	0	2.60999e+06	0	21.3156
FBLN1	2.37358e+07	30894000	2.38874e+07	5.10493e+08	3.98281e+08	4.53616e+08	2.61724e+07	4.5413e+08	-4.11699
FBLN1	2.37358e+07	30894000	1.9583e+07	1.93025e+07	34199140	2.44112e+07	2.47376e+07	2.5971e+07	-0.0701946
FBXL8	1.43247e+06	0	0	0	0	0	1.43247e+06	0	20.4501
FBXO6	1.52173e+07	0	9.09218e+06	0	0	0	1.21547e+07	0	23.535
FCN3	3.33605e+07	0	2.44973e+07	4.06938e+07	7800335	1.8901e+07	2.89289e+07	2.24651e+07	0.364827
FDPS	1.39975e+07	12302000	9.08069e+06	7857493333	0	7849439570	1.17934e+07	7853466452	-9.37921
FEN1	7.26259e+07	0	6.88211e+07	702915000	11174600	353213042	7.07235e+07	3.55768e+08	-2.33067
FERMT3	7.16049e+08	498280000	6.0312e+08	2.49545e+08	1.05079e+08	1.73999e+08	6.05817e+08	1.76208e+08	1.7816
FGD3	4.46284e+06	0	0	0	0	0	4.46284e+06	0	22.0895
FHL1	0	0	0	44276850	0	41148183	0	4.27125e+07	-25.3482
FKBP4	4.38815e+07	38821000	3.55549e+07	6488619326	1.26e+07	3249960299	3.94191e+07	3250393219	-6.36557
FKBP5	1.4516e+07	0	4.56895e+06	1.844e+08	0	1.83464e+08	9.5425e+06	1.83932e+08	-4.26866
FLII	4.06123e+06	0	3.32887e+06	0	4786085	0	3.69505e+06	4786085	-0.373251
FLII	1.34247e+08	0	1.30053e+08	0	4786085	0	1.3215e+08	4786085	4.78719
FLJ00186;RASSF5	5.08975e+06	0	2.19807e+06	0	0	0	3.64391e+06	0	21.7971
FLNA	2946419753	2719500000	2824483774	11331420178	1037799557	6178220870	2830134509	6182480202	-1.12732
FLNA	2946419753	2719500000	2826573084	0	5.09099e+06	2.79869e+06	2830830946	3.94484e+06	9.48704
FLNB	2.77333e+06	0	0	1483836333	0	1477141645	2.77333e+06	1480488989	-9.06024
FLOT1	1.21952e+08	937970000	524460521	1.34175e+08	7.83896e+07	1.01255e+08	5.28127e+08	1.04606e+08	2.33591
FLOT2	1.36012e+08	850270000	4.85106e+08	8.52919e+07	6.55587e+07	68653774	4.90463e+08	7.31681e+07	2.74486
FMNL1	2.73667e+07	39473000	2.55837e+07	5.63614e+07	36847205	3.91607e+07	30807781	4.41231e+07	-0.51824
FMNL1	2.73667e+07	39473000	2.58974e+07	4352150	0	0	3.09123e+07	4352150	2.82838
FMNL1	1.86173e+08	753680000	4.68819e+08	5.63614e+07	36847205	4.16231e+07	4.69557e+08	4.49439e+07	3.3851
FMNL1	1.86173e+08	753680000	4.64335e+08	4352150	0	4227955	4.68063e+08	4.29005e+06	6.76956
FN1	4.21642e+07	77597000	5.72408e+07	1.01983e+08	8.77655e+07	8.72703e+07	5.90007e+07	9.23396e+07	-0.646219
FN3KRP	7.77605e+07	0	7.36752e+07	41374250	0	37115850	7.57178e+07	39245050	0.948123
FNBP1	2.93827e+07	0	2.51682e+07	1623390000	0	1622294634	2.72755e+07	1622842317	-5.89478
FNTA	2.54543e+07	0	2.36321e+07	4.38836e+07	0	3.91348e+07	2.45432e+07	4.15092e+07	-0.758108
FRYL	2.08741e+07	0	1.34718e+07	0	0	0	1.7173e+07	0	24.0336
FTH1	1.92358e+07	648000	2.36408e+06	1086230684	1071380	541053548	7.41596e+06	542785204	-6.1936
FTL	3.16765e+06	28645000	7.10254e+06	712910000	6380450	351105816	1.29717e+07	3.56799e+08	-4.78167
FTO	6.06679e+06	0	3.19524e+06	38145900	0	36991202	4.63101e+06	37568551	-3.02013
FUBP1	3.45012e+06	0	0	1884371722	48185600	957324710	3.45012e+06	9.63294e+08	-8.12518
FYB	1.02221e+07	39909000	2.10566e+07	7.57707e+07	21682350	4.24881e+07	2.37292e+07	4.6647e+07	-0.975119
G3BP1	6.99728e+07	0	6.86354e+07	6.05713e+08	0	6.02878e+08	6.93041e+07	6.04295e+08	-3.12424
G6PD	2.67062e+08	45150000	1.4986e+08	7.21096e+07	50818852	5.606e+07	1.54024e+08	5.96628e+07	1.36825
GAK	8.59235e+06	0	0	0	0	0	8.59235e+06	0	23.0346
GALE	4.61284e+06	0	2.22439e+06	0	0	0	3.41861e+06	0	21.705
GALK1	3.16802e+07	22058000	2.47701e+07	0	0	0	2.61695e+07	0	24.6414
GANAB	2.31877e+07	383000	7.50286e+06	2.9474e+08	4.30907e+07	1.62031e+08	1.03578e+07	1.66621e+08	-4.00777
GAPDH	8335061728	1872400000	5101063483	3929389414	4.27353e+08	2177476967	5102841737	2178073016	1.22825
GARS	480345679	0	479789297	5.04221e+08	11334580	2.54451e+08	480067488	2.56669e+08	0.903328
GART	2.42531e+08	26855000	1.27761e+08	69678826	0	62609946	1.32382e+08	66144386	1.00102
GBF1	731790	0	450622	0	0	0	591206	0	19.1733
GBP1	9.52617e+07	13217000	4.66884e+07	741759250	6.27612e+07	3.94377e+08	5.17224e+07	3.99633e+08	-2.94981
GBP2	5.43852e+07	15550000	3.19127e+07	4.08328e+08	0	4.05827e+08	3.39493e+07	4.07078e+08	-3.58385
GBP5	8.04926e+07	23096000	4.55012e+07	15594875	22311760	1.29591e+07	4.96966e+07	1.69552e+07	1.55142
GC	1.20058e+08	0	1.10303e+08	2.77279e+08	298946000	2.83715e+08	1.1518e+08	2.86647e+08	-1.31538
GCN1L1	3.45309e+07	0	3.08923e+07	0	0	0	3.27116e+07	0	24.9633
GDI1	2.32346e+07	25325000	2.40736e+07	1011689843	55836900	5.32545e+08	2.4211e+07	5.33357e+08	-4.46136
GDI2	334037037	677720000	4.9634e+08	10870377245	5.75413e+08	5714396482	5.02699e+08	5720062236	-3.50826
GEMIN5	9.02309e+06	0	2.52422e+06	0	0	0	5.77365e+06	0	22.4611
GFPT1	7.56086e+07	0	6.70664e+07	0	0	0	7.13375e+07	0	26.0882
GGCT	923457	47860000	1.91328e+07	914739692	4665230	454083861	2.26387e+07	4.5783e+08	-4.33795
GGT1;GGT2;GGT3P	4.20654e+07	25269000	3.04863e+07	5926078	19970050	9708487	3.26069e+07	11868205	1.45808
GIMAP4	1.10432e+07	57197000	2.44415e+07	3.14211e+08	7.51862e+07	1.90417e+08	3.08939e+07	1.93271e+08	-2.64523
GIMAP7	3.49765e+06	10815000	6.7427e+06	0	0	0	7.01845e+06	0	22.7427
GIT1	3.08049e+06	0	0	0	0	0	3.08049e+06	0	21.5547
GIT2	3.39901e+07	0	2.81829e+07	0	0	0	3.10865e+07	0	24.8898
GLG1	4.27444e+06	0	2.34467e+06	0	0	0	3.30956e+06	0	21.6582
GLIPR2	1.9584e+08	925380000	5.5599e+08	197357000	227830300	209243855	5.5907e+08	2.11477e+08	1.40253
GLMN	2.97963e+06	0	0	3.76484e+07	0	2.84281e+07	2.97963e+06	3.30382e+07	-3.47093
GLO1	1.52704e+07	67056000	4.09185e+07	1056770900	77072412	559758200	4.10816e+07	5.64534e+08	-3.78049
GLOD4	0	16663000	15567231	5.68936e+08	6.59364e+07	3.16209e+08	1.61151e+07	3.17027e+08	-4.29812
GLOD4	0	16663000	13174651	0	0	0	1.49188e+07	0	23.8306
GLRX3	7.87741e+06	0	2.97435e+06	285875000	0	283631167	5.42588e+06	2.84753e+08	-5.71371
GLUD1;GLUD2	0	0	0	5.88284e+08	0	5.83676e+08	0	5.8598e+08	-29.1263
GMDS	5.90444e+07	3747000	2.93175e+07	0	0	0	3.0703e+07	0	24.8719
GMFG	152962963	227360000	1.86111e+08	2.08422e+08	27052000	1.0929e+08	1.88811e+08	1.14921e+08	0.7163
GMPPA	4.28901e+07	0	3.52131e+07	0	0	0	3.90516e+07	0	25.2189
GMPPB	4.27309e+07	0	4.25347e+07	28896350	0	20858621	4.26328e+07	2.48775e+07	0.777123
GMPR2	4.09765e+06	0	0	4.31347e+08	0	4.30378e+08	4.09765e+06	4.30862e+08	-6.71629
GMPS	246308642	0	238843767	1.36014e+08	0	1.30602e+08	2.42576e+08	1.33308e+08	0.863674
GNA13	2.17284e+08	192050000	1.99328e+08	2.95007e+07	6766150	1.45794e+07	2.02887e+08	1.69487e+07	3.58143
GNA15	6.36654e+07	0	6.32938e+07	0	0	0	6.34796e+07	0	25.9198
GNAI2	2970740741	4097800000	3531855807	1046096667	478564080	7.53294e+08	3533465516	7.59318e+08	2.21831
GNAI3	2.9558e+08	472080000	3.81674e+08	9.21994e+07	64287960	6.85711e+07	3.83111e+08	7.50195e+07	2.35243
GNAS	3.21753e+08	486050000	3.99836e+08	3.9193e+07	30403290	2.98963e+07	4.02546e+08	3.31642e+07	3.60146
GNB1	609617284	450580000	527187791	2.83761e+08	2.61092e+08	2.67028e+08	5.29128e+08	2.70627e+08	0.967312
GNB2	1602962963	1747700000	1667412114	21109280	28147840	22486718	1672691692	2.39146e+07	6.12814
GNB2L1	1772345679	92897000	9.31416e+08	1649302925	4.86138e+07	8.42894e+08	9.32219e+08	8.46937e+08	0.138415
GNG2	6.83877e+08	715680000	6.92925e+08	39426000	8718500	20382024	6.97494e+08	2.28422e+07	4.93241
GNL1	5.38086e+07	0	5.37509e+07	0	0	0	5.37798e+07	0	25.6806
GOLGB1	1.72383e+06	0	1.4342e+06	0	0	0	1.57902e+06	0	20.5906
GORASP2	1.02649e+07	10321000	469735	13681050	0	7628163	7.01856e+06	1.06546e+07	-0.602231
GOT1	2.31383e+06	10978000	725860	1865702822	6.88094e+07	9.65153e+08	4.67256e+06	966554897	-7.69249
GPI	9.46136e+08	1611400000	1269829616	16295532808	1164278589	8725480007	1275788473	8728430468	-2.77433
GPR171	3.96457e+07	10494000	2.05754e+07	13842390	4131948	3288244	2.35717e+07	7.08753e+06	1.7337
GPR183	6.02963e+06	4238700	1.22884e+06	6.61189e+06	0	0	3.83239e+06	6.61189e+06	-0.786818
GPRIN3	3.17728e+06	0	515689	0	0	0	1.84649e+06	0	20.8164
GPS1	1.66593e+07	0	1.40309e+07	130816000	0	129227135	1.53451e+07	1.30022e+08	-3.08291
GPX4	0	8234700	0	23490550	0	14030527	8234700	1.87605e+07	-1.18791
GRAP2	1.78136e+07	43635000	2.48099e+07	27205700	34965646	27170463	2.87528e+07	29780603	-0.0506699
GRB2	5.15568e+07	76414000	6.3685e+07	1391630727	1.25854e+07	6.95321e+08	6.38853e+07	6.99846e+08	-3.45348
GRHPR	1.17083e+07	0	4.96694e+06	7.43087e+07	0	7.24756e+07	8.33761e+06	7.33921e+07	-3.13792
GRWD1	3.27395e+07	0	2.91399e+07	0	0	0	3.09397e+07	0	24.883
GSDMD	3.39432e+07	0	2.75731e+07	0	0	0	3.07582e+07	0	24.8745
GSK3A	9.55481e+06	0	1.01629e+06	20080550	0	15442067	5.28555e+06	1.77613e+07	-1.74861
GSK3B	1.64358e+07	0	1.12079e+07	0	0	0	1.38219e+07	0	23.7204
GSN	1.07343e+08	638000	4.59905e+07	150779000	5.80264e+07	9.75884e+07	5.13239e+07	102131255	-0.992721
GSN	1.07343e+08	638000	4.77001e+07	2.64547e+06	0	0	5.18938e+07	2.64547e+06	4.29396
GSPT1	2.20988e+07	0	1.6933e+07	64561100	3069850	28609409	1.95159e+07	3.20801e+07	-0.71703
GSR	846420	9075700	0	1316720000	205424300	755514258	4.96106e+06	7.5922e+08	-7.25772
GSTO1	8.87778e+07	48805000	6.85126e+07	755000714	14799650	380641911	6.86985e+07	3.83481e+08	-2.4808
GSTP1	5.77753e+07	246420000	1.45469e+08	4120484411	1.88469e+08	2145327286	1.49888e+08	2151426760	-3.84333
GYG1	2.2179e+07	0	1.98415e+07	3.92582e+08	23327220	2.03169e+08	2.10102e+07	2.06359e+08	-3.29599
GYS1	4.10593e+07	0	3.62438e+07	0	0	0	3.86515e+07	0	25.204
GZMA	1.6516e+07	8204000	6.5097e+06	5.30645e+08	5.16871e+08	5.18291e+08	1.04099e+07	5.21936e+08	-5.64784
GZMB	350691358	1840600000	1089648332	0	5.53794e+07	5.2368e+07	1093646563	5.38737e+07	4.34342
GZMM	7.91827e+06	6967000	1.63719e+06	0	12352090	11432675	5.50749e+06	1.18924e+07	-1.11057
H1FX	0	0	0	0	0	0	0	0	0
H2AFV;H2AFZ	0	0	0	3712646667	0	3703884209	0	3708265438	-31.7881
H2AFX;HIST1H2AA	9.62062e+06	0	731387	3164503333	0	3161838576	5.176e+06	3163170955	-9.25532
H2AFY	4.08852e+06	738000	0	6.64409e+08	65102100	3.64029e+08	2.41326e+06	3.64513e+08	-7.23884
H3F3B;H3F3A;HIST3H3;H3F3C	3.39975e+08	121950000	2.26361e+08	0	0	0	2.29429e+08	0	27.7735
HADH	6.63889e+06	0	4.47193e+06	221260000	5785275	1.08869e+08	5.55541e+06	1.11971e+08	-4.33309
HADHA	0	0	0	0	0	0	0	0	0
HARS	3.2721e+06	0	752089	1552220878	9124784	777637032	2.01209e+06	779660898	-8.59801
HAT1	4.42914e+07	0	4.04091e+07	0	0	0	4.23503e+07	0	25.3359
HBA1;HBA2	1145827160	999290000	1066410796	34732225	43815950	3.7718e+07	1070509319	3.87554e+07	4.78776
HCFC1	3.20395e+07	0	2.739e+07	963359000	0	960125122	2.97148e+07	961742061	-5.0164
HCLS1	1.26543e+08	39613000	7.4719e+07	1.70686e+08	141804000	1.54512e+08	8.02917e+07	1.55667e+08	-0.955142
HDAC1	2.63852e+08	0	2.58639e+08	4.43059e+07	0	3.64057e+07	2.61245e+08	4.03558e+07	2.69456
HDAC7	1.46469e+07	0	6.51686e+06	0	0	0	1.05819e+07	0	23.3351
HEBP2	0	5987400	0	1.38179e+08	0	1.38087e+08	5987400	1.38133e+08	-4.52798
HGS	4.25358e+06	0	1.7625e+06	2.29321e+07	0	2.15645e+07	3.00804e+06	2.22483e+07	-2.8868
HINT1	4.24926e+07	33368000	2.95554e+07	524312100	45102000	280175945	3.51387e+07	2.83197e+08	-3.01067
HIST1H1B	0	0	0	2467549980	0	2467077320	0	2467313650	-31.2003
HIST1H2AC;HIST3H2A;HIST1H2AB	0	0	0	389096000	0	379598996	0	384347498	-28.5178
HIST1H3A	5.01531e+06	0	0	0	0	0	5.01531e+06	0	22.2579
HIST1H4A	1267037037	559540000	9.03957e+08	5508143778	1.84063e+08	2841821485	9.10178e+08	2844676058	-1.64404
HIST2H2AC;HIST2H2AA3	0	0	0	2272196667	18420300	1135373094	0	1141996687	-30.0889
HIST2H3A	9.36481e+07	902000	4.05686e+07	6403749718	3.96281e+08	3391534205	4.50396e+07	3397188320	-6.237
HIST2H3PS2	1.64086e+07	0	1.11826e+07	354952825	19763900	1.85189e+08	1.37956e+07	1.86635e+08	-3.75794
HK1	3.52259e+06	0	0	9.01257e+07	2.30795e+07	5.55872e+07	3.52259e+06	5.62641e+07	-3.99751
HK2	6.62852e+07	0	6.37067e+07	0	0	0	6.4996e+07	0	25.9538
HLA-A	2.31383e+06	2548000	455911	1547101117	6.75942e+08	1106918441	1.77258e+06	1109987138	-9.29048
HLA-A	7.65037e+06	564000	3.0908e+06	1547101117	6.75942e+08	1103402344	3.76839e+06	1108815106	-8.20086
HLA-A	2.31383e+06	2548000	0	7.32419e+08	6.80221e+08	700196677	2.43091e+06	7.04279e+08	-8.1785
HLA-A	7.65037e+06	564000	0	7.32419e+08	6.80221e+08	698647729	4.10719e+06	7.03763e+08	-7.4208
HLA-A	2.31383e+06	2548000	0	132562500	0	130613232	2.43091e+06	131587866	-5.75838
HLA-A	2.31383e+06	2548000	0	64086440	163865200	104856884	2.43091e+06	1.10936e+08	-5.51209
HLA-A	7.65037e+06	564000	0	132562500	0	130681998	4.10719e+06	131622249	-5.00211
HLA-A	2.31383e+06	2548000	0	115361960	41415800	69613003	2.43091e+06	7.54636e+07	-4.95621
HLA-A	7.65037e+06	564000	0	64086440	163865200	108489793	4.10719e+06	1.12147e+08	-4.7711
HLA-A	7.65037e+06	564000	0	115361960	41415800	69208940	4.10719e+06	75328900	-4.19698
HLA-A	1.91172e+08	242570000	2.11843e+08	1547101117	6.75942e+08	1103531677	2.15195e+08	1108858217	-2.36536
HLA-A	1.91172e+08	242570000	2.11978e+08	7.32419e+08	6.80221e+08	699810731	2.1524e+08	704150387	-1.70994
HLA-A	2.31383e+06	2548000	0	5.23524e+06	0	3.65439e+06	2.43091e+06	4.44482e+06	-0.870625
HLA-A	7.65037e+06	564000	0	5.23524e+06	0	1.25131e+06	4.10719e+06	3.24328e+06	0.340698
HLA-A	929617284	2453600000	1683660307	1547101117	6.75942e+08	1102021251	1688959197	1108354741	0.607715
HLA-A	1.91172e+08	242570000	2.12705e+08	132562500	0	127035877	2.15482e+08	1.29799e+08	0.731288
HLA-A	1.5984e+07	4193400000	2095703003	1547101117	6.75942e+08	1109798163	2101695651	1110947045	0.919764
HLA-A	1.91172e+08	242570000	2.0818e+08	64086440	163865200	109901752	2.13974e+08	1.12618e+08	0.925999
HLA-A	929617284	2453600000	1688800174	7.32419e+08	6.80221e+08	697907244	1690672486	7.03516e+08	1.26494
HLA-A	1.91172e+08	242570000	2.09053e+08	115361960	41415800	72042008	2.14265e+08	76273256	1.49015
HLA-A	1.5984e+07	4193400000	2097821378	7.32419e+08	6.80221e+08	702289769	2102401776	704976733	1.57639
HLA-A	929617284	2453600000	1684514369	132562500	0	123393049	1689243884	1.27978e+08	3.72241
HLA-A	929617284	2453600000	1687997042	64086440	163865200	106499774	1690404775	1.11484e+08	3.92246
HLA-A	1.5984e+07	4193400000	2099226948	132562500	0	126527696	2102870300	129545098	4.02083
HLA-A	1.5984e+07	4193400000	2096325865	64086440	163865200	108917973	2101903272	112289871	4.2264
HLA-A	929617284	2453600000	1689958218	115361960	41415800	75596455	1691058501	7.74581e+07	4.44837
HLA-A	1.5984e+07	4193400000	2104062069	115361960	41415800	72398319	2104482007	7.6392e+07	4.7839
HLA-A	1.91172e+08	242570000	2.08954e+08	5.23524e+06	0	0	2.14232e+08	5.23524e+06	5.35477
HLA-A	929617284	2453600000	1684427667	5.23524e+06	0	0	1689214984	5.23524e+06	8.33388
HLA-A	1.5984e+07	4193400000	2103850159	5.23524e+06	0	4.37771e+06	2104411370	4.80648e+06	8.77422
HLA-A	18037037037	135000000000000	67500000000000	1547101117	6.75942e+08	1103556373	67500000000000	1108866449	15.8937
HLA-A	18037037037	135000000000000	67500000000000	7.32419e+08	6.80221e+08	700629006	67500000000000	7.04423e+08	16.5483
HLA-A	18037037037	135000000000000	67500000000000	132562500	0	125514512	67500000000000	129038506	18.9969
HLA-A	18037037037	135000000000000	67500000000000	64086440	163865200	110987734	67500000000000	1.1298e+08	19.1887
HLA-A	18037037037	135000000000000	67500000000000	115361960	41415800	75581534	67500000000000	77453098	19.7333
HLA-A	18037037037	135000000000000	67500000000000	5.23524e+06	0	2.31054e+06	67500000000000	3.77289e+06	24.0929
HLA-B	5.28926e+08	10598000	269047701	1720797036	6.42685e+08	1179643795	2.69524e+08	1181041898	-2.13158
HLA-B	3.0816e+08	251390000	2.74839e+08	1720797036	6.42685e+08	1173636159	2.7813e+08	1179039353	-2.08378
HLA-B	4.64728e+08	818030000	6.34566e+08	1720797036	6.42685e+08	1175639054	6.39108e+08	1179706984	-0.884296
HLA-B	5.28926e+08	10598000	264066546	226022200	1.65528e+08	1.9284e+08	2.67863e+08	194796952	0.459527
HLA-B	3.0816e+08	251390000	2.72381e+08	226022200	1.65528e+08	1.90055e+08	2.77311e+08	193868353	0.516425
HLA-B	5.28926e+08	10598000	262804785	107228500	1.56598e+08	1.31106e+08	2.67443e+08	131643957	1.02259
HLA-B	3.0816e+08	251390000	2.71787e+08	107228500	1.56598e+08	1.22894e+08	2.77113e+08	128906584	1.10415
HLA-B	3791604938	2282200000	3030274827	1720797036	6.42685e+08	1180264036	3034693255	1181248645	1.36124
HLA-B	5.28926e+08	10598000	264974828	1.04948e+08	0	9.86111e+07	2.68166e+08	1.0178e+08	1.39768
HLA-B	3.0816e+08	251390000	2.72761e+08	1.04948e+08	0	9.53923e+07	2.77437e+08	1.0017e+08	1.46971
HLA-B	4.64728e+08	818030000	6.3974e+08	226022200	1.65528e+08	1.87802e+08	6.40833e+08	1.93117e+08	1.73047
HLA-B	4.64728e+08	818030000	6.3525e+08	107228500	1.56598e+08	1.31046e+08	6.39336e+08	1.31624e+08	2.28015
HLA-B	4.64728e+08	818030000	6.38826e+08	1.04948e+08	0	9.81895e+07	6.40528e+08	1.01569e+08	2.65681
HLA-B	3.0816e+08	251390000	2.73606e+08	27436140	47179060	35890503	2.77719e+08	3.68352e+07	2.91447
HLA-B	5.28926e+08	10598000	266251305	27436140	47179060	27787579	2.68592e+08	3.41343e+07	2.97612
HLA-B	3791604938	2282200000	3031491344	226022200	1.65528e+08	1.85854e+08	3035098761	1.92468e+08	3.97905
HLA-B	4.64728e+08	818030000	6.35465e+08	27436140	47179060	36615090	6.39408e+08	3.70768e+07	4.10815
HLA-B	3791604938	2282200000	3036272492	107228500	1.56598e+08	1.26931e+08	3036692477	1.30252e+08	4.54312
HLA-B	3791604938	2282200000	3030903730	1.04948e+08	0	9.57059e+07	3034902889	1.00327e+08	4.91887
HLA-B	3791604938	2282200000	3036393268	27436140	47179060	34360271	3036732735	36325157	6.38541
HLA-C	2.23469e+06	2184000	0	9.38233e+07	311701466	2.00101e+08	2.20935e+06	2.01875e+08	-6.5137
HLA-C	2.23469e+06	2184000	0	4674230	132446498	59312887	2.20935e+06	6.54779e+07	-4.88932
HLA-C	9.90309e+07	65846000	8.10403e+07	9.38233e+07	311701466	1.97069e+08	8.19724e+07	2.00865e+08	-1.29301
HLA-C	9.90309e+07	65846000	7.24508e+07	4674230	132446498	68218715	7.91092e+07	68446481	0.208869
HLA-C	2205555556	2338300000	2268504169	9.38233e+07	311701466	2.01294e+08	2270786575	202272774	3.48882
HLA-C	2205555556	2338300000	2266985742	4674230	132446498	68105619	2270280433	6.84088e+07	5.05255
HLA-C	2.23469e+06	2184000	0	0	0	0	2.20935e+06	0	21.0752
HLA-C	9.90309e+07	65846000	8.06054e+07	0	0	0	8.18274e+07	0	26.2861
HLA-C	2205555556	2338300000	2268864621	0	0	0	2270906726	0	31.0806
HLA-DPA1	1.44802e+08	78963000	1.10428e+08	18107450	4030650	3347983	1.11398e+08	8495361	3.7129
HLA-DPB1	6.09765e+06	6271000	5.02452e+06	88772100	0	88438835	5.79772e+06	8.86055e+07	-3.93384
HLA-DPB1	1.95235e+07	29652000	1.73817e+07	88772100	0	88618648	2.21857e+07	88695374	-1.99923
HLA-DQA1	1.24231e+07	801000	3.60842e+06	72593100	8611700	38811438	5.61084e+06	4.00054e+07	-2.83391
HLA-DQA1	5.02741e+07	42385000	3.65002e+07	72593100	8611700	31639307	4.30531e+07	3.76147e+07	0.19482
HLA-DQA1	1.24231e+07	801000	3.18872e+06	0	2354105	0	5.47093e+06	2354105	1.21661
HLA-DQA1	5.36333e+07	142810000	9.67723e+07	72593100	8611700	39041813	9.77385e+07	4.00822e+07	1.28597
HLA-DQA1	5.02741e+07	42385000	4.20529e+07	0	2354105	723696	4.4904e+07	1.5389e+06	4.86687
HLA-DQA1	5.36333e+07	142810000	9.61462e+07	0	2354105	1701042	9.75299e+07	2.02757e+06	5.58802
HLA-DQB1	1.23481e+07	3029000	2.97086e+06	4.0442e+07	43497500	4.05551e+07	6.116e+06	4.14982e+07	-2.76239
HLA-DQB1	2.76704e+07	939000	1.01415e+07	4.0442e+07	43497500	3.38056e+07	1.29169e+07	3.92484e+07	-1.60337
HLA-DQB1	1.23481e+07	3029000	7.0051e+06	0	4633090	4407374	7.46075e+06	4520232	0.722924
HLA-DQB1	2.16037e+06	268130000	1.25332e+08	4.0442e+07	43497500	3.48988e+07	1.31874e+08	3.96128e+07	1.73512
HLA-DQB1	2.76704e+07	939000	1.24542e+07	0	4633090	1398384	1.36879e+07	3015737	2.18231
HLA-DQB1	2.16037e+06	268130000	1.30956e+08	0	4633090	0	1.33749e+08	4633090	4.85141
HLA-DRA	4.51852e+08	898500000	669657567	344689400	29482100	180967942	673336473	1.85046e+08	1.86344
HLA-DRB1	4.73852e+06	1789000	2.89245e+06	3.66252e+08	4.67666e+07	1.96818e+08	3.13999e+06	2.03279e+08	-6.01656
HLA-DRB1	4.73852e+06	1789000	0	138955720	0	130251634	3.26376e+06	134603677	-5.36604
HLA-DRB1	4.73852e+06	1789000	0	1.79943e+08	4.41128e+07	1.03283e+08	3.26376e+06	1.09113e+08	-5.06314
HLA-DRB1	4.73852e+06	1789000	0	0	6102710	0	3.26376e+06	6102710	-0.902915
HLA-DRB1	2.1237e+08	19190000	1.07488e+08	3.66252e+08	4.67666e+07	2.05486e+08	1.13016e+08	2.06168e+08	-0.867293
HLA-DRB1	2.1237e+08	19190000	1.09886e+08	138955720	0	129729481	1.13815e+08	1.34343e+08	-0.239222
HLA-DRB1	2.1237e+08	19190000	1.10613e+08	1.79943e+08	4.41128e+07	1.0657e+08	1.14058e+08	1.10209e+08	0.0495241
HLA-DRB1	419382716	241090000	323945506	3.66252e+08	4.67666e+07	2.01591e+08	3.28139e+08	2.0487e+08	0.679601
HLA-DRB1	419382716	241090000	326682592	138955720	0	138461084	3.29052e+08	138708402	1.24626
HLA-DRB1	6.2963e+07	962470000	5.10671e+08	3.66252e+08	4.67666e+07	2.02004e+08	5.12035e+08	2.05008e+08	1.32056
HLA-DRB1	419382716	241090000	329756386	1.79943e+08	4.41128e+07	1.02631e+08	3.30076e+08	1.08896e+08	1.59986
HLA-DRB1	6.2963e+07	962470000	5.05139e+08	138955720	0	135250527	5.10191e+08	1.37103e+08	1.89578
HLA-DRB1	6.2963e+07	962470000	5.1099e+08	1.79943e+08	4.41128e+07	1.09973e+08	5.12141e+08	1.11343e+08	2.20153
HLA-DRB1	2.1237e+08	19190000	1.06747e+08	0	6102710	3965567	1.12769e+08	5.03414e+06	4.48548
HLA-DRB1	419382716	241090000	324084259	0	6102710	5125470	3.28186e+08	5614090	5.86932
HLA-DRB1	6.2963e+07	962470000	5.03244e+08	0	6102710	591417	5.09559e+08	3.34706e+06	7.25021
HLA-E	2.80889e+07	10129000	1.44442e+07	0	0	0	1.7554e+07	0	24.0653
HLA-G	8.12469e+07	558170000	3.1651e+08	1.41691e+08	56878600	9.86682e+07	3.18642e+08	9.90793e+07	1.68528
HMGB2	5.24173e+06	0	0	5255583980	670139960	2962491244	5.24173e+06	2962738395	-9.14267
HMGCS1	4.80383e+07	0	3.89032e+07	31792950	0	26791971	4.34707e+07	2.92925e+07	0.569515
HMHA1	3.42481e+07	45239000	3.73633e+07	0	9005425	6459960	3.89501e+07	7.73269e+06	2.33259
HNRNPA1;HNRNPA1L2	6.35765e+07	36208000	4.52056e+07	2075128422	1.69498e+08	1119408852	4.83301e+07	1121345047	-4.53617
HNRNPA2B1	2.09864e+07	37235000	2.58453e+07	2043644967	2.92812e+08	1165106971	2.80222e+07	1167188020	-5.38032
HNRNPA3	2.56889e+07	0	1.8708e+07	5.11841e+08	143511000	3.1784e+08	2.21984e+07	324397124	-3.86923
HNRNPAB	1.32728e+07	0	1.00487e+07	4845273360	46980052	2445725288	1.16608e+07	2445992900	-7.71261
HNRNPD	8.92815e+07	0	8.26833e+07	4520391900	8.24469e+07	2293217352	8.59824e+07	2298685371	-4.74062
HNRNPDL	3.02173e+06	0	0	3.16834e+08	0	3.16187e+08	3.02173e+06	3.16511e+08	-6.71074
HNRNPF	5.96457e+06	6888400	0	1315953217	90251200	6.94335e+08	6.42648e+06	7.0018e+08	-6.76755
HNRNPH1	6.51444e+07	5461100	2.90653e+07	7.64639e+08	40377488	3.95883e+08	3.32236e+07	4.003e+08	-3.5908
HNRNPH2	2.99691e+06	0	0	0	0	0	2.99691e+06	0	21.515
HNRNPH3	0	0	0	256895000	0	254299468	0	255597234	-27.9293
HNRNPK	3.98074e+06	0	0	1247140889	8.4138e+07	6.5939e+08	3.98074e+06	6.63556e+08	-7.38104
HNRNPK	3.98074e+06	0	0	72249900	0	68440015	3.98074e+06	7.0345e+07	-4.14334
HNRNPK	4.69605e+08	62964000	2.58463e+08	1247140889	8.4138e+07	6.57416e+08	2.63677e+08	6.62898e+08	-1.33001
HNRNPK	4.69605e+08	62964000	2.5825e+08	72249900	0	67444074	2.63606e+08	69846987	1.91612
HNRNPL	1.6658e+08	0	1.62742e+08	3378826667	3.26181e+07	1701542800	1.64661e+08	1704329178	-3.37163
HNRNPM	1.57963e+07	0	1.09369e+07	6.92346e+07	0	6.33281e+07	1.33666e+07	6.62814e+07	-2.30997
HNRNPR	2.11827e+07	0	1.69251e+07	8.36522e+08	11219550	4.155e+08	1.90539e+07	421080759	-4.46594
HNRNPU	3.57099e+08	9952800	1.76285e+08	1.97725e+08	2.96385e+07	111617546	181112271	1.12994e+08	0.680641
HNRNPUL1	9.29099e+06	0	7.66992e+06	0	0	0	8.48046e+06	0	23.0157
HP	2690370370	2615000	1338848583	3962060000	3283426667	3622691387	1343944651	3622726018	-1.4306
HP1BP3	0	0	0	0	0	0	0	0	0
HPCAL1	8.7921e+06	24127000	7.09772e+06	2.92036e+08	1534400	1.38604e+08	1.33389e+07	1.44058e+08	-3.43294
HPR	7.54383e+07	0	7.53883e+07	1.21071e+08	4.48178e+07	8.02316e+07	7.54133e+07	8.20402e+07	-0.121513
HPRT1	3.30432e+07	58816000	4.48113e+07	2928986100	9.95251e+07	1506835606	4.55568e+07	1511782280	-5.05244
HPX	1286172840	2007300000	1644739324	1012931684	6.59121e+08	8.29789e+08	1646070721	8.33947e+08	0.980998
HRG	1.90111e+06	0	0	1.19404e+08	1.60315e+08	1.33005e+08	1.90111e+06	1.37575e+08	-6.17723
HSP90AA1	1335308642	538150000	930830962	6334547364	4.04549e+08	3366688644	9.34763e+08	3368594858	-1.84947
HSP90AB1	4796666667	1520400000	3151902251	10764694111	1092494767	5923509018	3156322973	5926899299	-0.909033
HSP90AB2P	5.13901e+07	0	4.98317e+07	135070775	22385450	7.78416e+07	5.06109e+07	7.84326e+07	-0.632005
HSP90AB4P	5.12679e+07	0	4.46393e+07	0	0	0	4.79536e+07	0	25.5151
HSP90B1	3.8316e+07	474000	1.84232e+07	2.41268e+08	5.09121e+07	1.36317e+08	1.90711e+07	1.42832e+08	-2.90486
HSPA1B;HSPA1A	4.96753e+08	307870000	3.96508e+08	1669433600	160273150	905306942	4.00377e+08	9.11671e+08	-1.18715
HSPA4	1.4858e+08	61213000	1.03973e+08	2304588659	1.98754e+07	1155901749	1.04589e+08	1160121935	-3.47148
HSPA5	6.34802e+07	848000	2.49186e+07	9.52424e+08	2.11805e+08	5.76239e+08	2.9749e+07	5.80156e+08	-4.28553
HSPA8	3837654321	1664300000	2747027543	7523175158	8.80099e+08	4192052954	2749660621	4198442486	-0.610601
HSPB1	0	16664000	16433771	0	0	0	1.65489e+07	0	23.9802
HSPB11	1.38284e+07	0	1.28198e+07	2.9683e+08	0	2.92083e+08	1.33241e+07	2.94457e+08	-4.46595
HSPBP1	2.31543e+06	0	1.12601e+06	1.38781e+08	0	1.31445e+08	1.72072e+06	1.35113e+08	-6.29501
HSPD1	1.30074e+07	7474000	9.31636e+06	3381319799	3.30162e+07	1700800595	9.93259e+06	1705045526	-7.42342
HSPE1;HSPE1-MOB4	2.20148e+06	0	643555	2467719661	4.66547e+07	1254402822	1.42252e+06	1256259050	-9.78647
HSPH1	1.02652e+08	0	1.00145e+08	950367938	0	950235306	1.01399e+08	950301622	-3.22835
HUWE1	6.57123e+07	2226800	2.93506e+07	164289900	0	162976451	3.24299e+07	1.63633e+08	-2.33507
HYOU1	1.27778e+07	0	3.20591e+06	25852100	0	25665530	7.99185e+06	25758815	-1.68847
IARS	4.39914e+08	187000	2.11288e+08	30878424	0	25497062	2.17129e+08	28187743	2.94542
ICAM1	6.00741e+08	299170000	4.41995e+08	273071650	4.15754e+07	1.47512e+08	4.47302e+08	1.54053e+08	1.53782
ICAM2	8.37284e+06	121030000	6.31632e+07	1.42387e+08	2.99411e+07	8.17228e+07	6.41887e+07	8.46837e+07	-0.399765
ICAM3	4.61938e+08	1801500000	1123896640	189035000	1.19368e+08	1.53778e+08	1129111637	1.5406e+08	2.87362
ICOS	6.39901e+07	129430000	9.02379e+07	0	0	0	9.45527e+07	0	26.4946
IDH1	1.77543e+06	0	1.22908e+06	1035545397	2127425	509741426	1.50226e+06	5.15805e+08	-8.42355
IDH2	3.6863e+07	0	2.93524e+07	0	2368645	0	3.31077e+07	2368645	3.80503
IDI1	1.69815e+07	0	1.20738e+07	678658000	0	672681105	1.45276e+07	6.7567e+08	-5.53945
IFI16	1.23393e+08	0	1.16432e+08	6.73057e+07	7716570	3.03632e+07	1.19912e+08	35128514	1.77127
IFI35	1.11743e+06	0	964626	54072700	5850520	29128499	1.04103e+06	2.96839e+07	-4.8336
IFITM1	520691358	1551600000	1028397033	1685250000	826571400	1253570660	1033562797	1255130687	-0.280212
IGF2R	7.95247e+06	6067600	4.66747e+06	0	8036785	3923387	6.22918e+06	5980086	0.0588762
IGFALS	9.47951e+06	0	740714	4.77185e+07	0	4.52612e+07	5.11011e+06	4.64899e+07	-3.18549
IGHA1	210654321	0	207423714	1769921667	2602573333	2178918425	2.09039e+08	2183804475	-3.385
IGHD	0	0	0	11614800	0	4020292	0	7817546	-22.8983
IGHG1	4.49914e+08	6783000	2.25433e+08	2429158091	1691823150	2056699148	2.27376e+08	2059226796	-3.17895
IGHG2	2.53716e+07	0	2.39489e+07	5.97196e+08	5.95279e+08	5.86978e+08	2.46602e+07	5.93151e+08	-4.58814
IGHG3	2.84617e+07	0	2.01e+07	2.51168e+08	1.27729e+08	183341221	2.42808e+07	1.87413e+08	-2.94833
IGHG4	4.53346e+07	0	4.13941e+07	105741000	7977060	52711630	4.33643e+07	5.54766e+07	-0.35537
IGHM	5.42235e+08	22057000	274381482	8.65334e+08	5.46253e+08	705735577	2.79558e+08	7.05774e+08	-1.33606
IGHV3-23	3.39951e+06	0	0	81807000	1792570	32349959	3.39951e+06	38649843	-3.50707
IGHV3OR16-9	3.30802e+07	3631000	1.58242e+07	0	0	0	1.75118e+07	0	24.0618
IGKC	1.56827e+08	5934600	7.13981e+07	1419434313	2395746667	1900193963	7.80533e+07	1905124981	-4.60928
IGKV3D-11	3.49494e+06	0	0	43949600	0	43087582	3.49494e+06	43518591	-3.63829
IGLV3-9	5.49012e+06	0	0	4217550	5.52923e+06	30508.3	5.49012e+06	3259095	0.752367
IGSF8	2.08198e+08	1009500000	6.01247e+08	4.4938e+07	4.89686e+07	4.00916e+07	6.06315e+08	4.46661e+07	3.76282
IKBKAP	6.31531e+07	0	5.39058e+07	0	0	0	5.85294e+07	0	25.8027
IL16	3.5442e+07	140020000	7.82322e+07	1.93962e+08	154256624	1.68825e+08	8.45647e+07	1.72348e+08	-1.02719
IL2RA	4.08185e+07	36818000	3.42331e+07	1777835000	0	1777818078	3.72899e+07	1777826539	-5.57519
IL32	3.47025e+07	0	3.11758e+07	0	0	0	3.29391e+07	0	24.9733
ILF2	3.15963e+07	4591900	8.36571e+06	3211840533	5.55801e+07	1628880849	1.48513e+07	1632100505	-6.78
ILF3	1.33827e+07	0	1.15364e+07	1740633699	82850095	910286195	1.24596e+07	911256663	-6.19253
ILK	7.44074e+07	11113000	3.91204e+07	6113015	0	991646	4.15469e+07	3.55233e+06	3.5479
ILKAP;ILKAP3	3.44827e+06	0	3.17213e+06	0	0	0	3.3102e+06	0	21.6585
IMPA1	0	0	0	1399069260	22382600	709050615	0	7.10167e+08	-29.4036
IMPDH2	2.22716e+08	46416000	1.28185e+08	83749960	13742008	47355495	132439116	4.82825e+07	1.45576
INF2	2.55025e+06	0	0	0	0	0	2.55025e+06	0	21.2822
INPP4A	1.09301e+07	0	7.39252e+06	0	0	0	9.16132e+06	0	23.1271
INPP5D	8.72407e+07	9824800	4.77263e+07	27700835	8358405	13648721	4.82639e+07	1.65693e+07	1.54243
INTS3	1.20575e+07	29666000	1.56108e+07	0	0	0	1.91115e+07	0	24.1879
INTS7	2.02457e+06	0	0	0	0	0	2.02457e+06	0	20.9492
IPO4	5.08247e+06	0	2.75989e+06	5471740	0	721197	3.92118e+06	3.09647e+06	0.340664
IPO5	2.07012e+07	0	2.00921e+07	8286988515	5307620	4145208655	2.03967e+07	4145834930	-7.66719
IPO7	6.52049e+07	0	5.54783e+07	1006468667	0	997327964	6.03416e+07	1001898316	-4.05344
IQGAP1	2239382716	4294200000	3257280148	4633498000	7.61915e+08	2690133700	3263620955	2695182311	0.276091
IQGAP2	4.76543e+08	2619300000	1539649224	1.53542e+08	6.66089e+07	1.03274e+08	1545164145	1.07808e+08	3.84122
IRF4	1.20784e+07	0	7.92854e+06	0	0	0	1.00035e+07	0	23.254
ISG15	2.71346e+07	10154000	1.06704e+07	7746400	0	2628984	1.59863e+07	5187692	1.62367
ISG20	0	5284800	0	7.13593e+07	21098000	3.6746e+07	5284800	4.30678e+07	-3.02669
ITGA2	1.91296e+07	0	1.54405e+07	0	0	0	1.72851e+07	0	24.043
ITGA4	1517037037	4272700000	2893492169	4.78573e+08	363887350	4.17926e+08	2894409735	4.20129e+08	2.78436
ITGA5	1.86432e+08	213320000	1.9855e+08	1.76418e+07	0	8.20666e+06	1.99434e+08	1.29242e+07	3.94776
ITGAL	2532469136	3829900000	3180802324	7.88394e+08	747324500	7.59975e+08	3181057153	7.65231e+08	2.05554
ITGAM	2.98889e+08	259000	1.4837e+08	12691257	0	5126999	1.49173e+08	8909128	4.06556
ITGB1	7.10296e+08	876910000	7.93098e+08	1.54883e+08	1.15264e+08	1.34921e+08	7.93435e+08	1.35023e+08	2.55491
ITGB2	2025432099	3424100000	2719831958	7.70282e+08	867469200	8.10414e+08	2723121352	8.16055e+08	1.73852
ITGB7	6.71716e+08	2339800000	1501681668	1.19997e+08	93849730	1.0267e+08	1504399239	1.05505e+08	3.8338
ITIH1	2.97074e+08	0	2.95334e+08	7.81279e+08	396994700	5.88201e+08	2.96204e+08	5.88825e+08	-0.991247
ITIH2	3.0342e+08	0	2.98816e+08	1057796000	4.46787e+08	7.46494e+08	3.01118e+08	7.50359e+08	-1.31725
ITIH3	1.04131e+07	0	8.33809e+06	46003000	13005770	21323076	9.37559e+06	26777282	-1.51403
ITIH4	2.38802e+08	4639800	1.18396e+08	499012126	5.10796e+08	4.97332e+08	1.20613e+08	5.0238e+08	-2.0584
ITPA	1.61457e+07	6575900	4.28802e+06	0	0	0	9.0032e+06	0	23.102
IVNS1ABP	5.50617e+06	0	0	0	0	0	5.50617e+06	0	22.3926
JCHAIN;IGJ	3.36185e+07	728000	1.00703e+07	60204600	42522900	43022259	1.48056e+07	48583253	-1.71432
JUP	3.50605e+06	94578000	4.58124e+07	3209995	28679560	1.43971e+07	4.79655e+07	1.54289e+07	1.63636
KARS	2.15012e+08	0	2.10325e+08	2.18114e+08	4.30534e+07	1.27379e+08	2.12669e+08	1.29516e+08	0.715482
KATNAL2	708395	22157000	5.89842e+06	5.54201e+08	18690000	2.8319e+08	9.58794e+06	2.8536e+08	-4.89542
KCNAB2	264000000	252360000	256761207	163234300	77875900	114366151	257707069	118492117	1.12094
KHDRBS1	1.14877e+08	0	1.11512e+08	971260000	0	963430107	1.13194e+08	9.67345e+08	-3.09523
KIAA0040	3.25926e+07	40120000	2.63918e+07	3.46748e+07	36662400	3.50545e+07	3.30348e+07	3.54639e+07	-0.102364
KIAA0196	4.23753e+06	0	3.07349e+06	0	0	0	3.65551e+06	0	21.8016
KIAA0368;ECM29	6.80457e+07	0	6.16806e+07	47095795	0	46433582	6.48631e+07	4.67647e+07	0.471979
KIF11	1.28099e+06	0	0	0	0	0	1.28099e+06	0	20.2888
KIF15	2.21901e+06	0	0	0	0	0	2.21901e+06	0	21.0815
KIF21A	5.05235e+07	0	5.04261e+07	0	0	0	5.04748e+07	0	25.5891
KIF23	1.58864e+07	0	1.46158e+07	6.46675e+07	59420920	6.12735e+07	1.52511e+07	6.17873e+07	-2.0184
KIF2A	2.5921e+07	0	1.67517e+07	40312800	0	39674389	2.13363e+07	3.99936e+07	-0.906457
KIF2A	2.5921e+07	0	2.43935e+07	0	0	0	2.51572e+07	0	24.5845
KIF5B	8.29086e+07	12827000	4.2747e+07	1.3594e+08	9985195	6.52334e+07	4.61609e+07	7.03862e+07	-0.608622
KLC1	4.68148e+07	0	4.52084e+07	19581600	0	17153841	4.60116e+07	1.83677e+07	1.32483
KLKB1	0	0	0	1.9665e+07	19106210	1.04814e+07	0	1.64175e+07	-23.9687
KNG1	1.06479e+07	0	1.79807e+06	185946200	2.35739e+08	2.08532e+08	6.22299e+06	2.10072e+08	-5.07714
KNTC1	1.55519e+07	0	1.02329e+07	0	0	0	1.28924e+07	0	23.62
KPNA2	2.99284e+07	0	2.16729e+07	10319400	0	5362293	2.58006e+07	7.84085e+06	1.71833
KPNA3	6.38988e+06	0	2.48761e+06	1212013333	0	1205543944	4.43874e+06	1208778639	-8.08918
KPNB1	2.56123e+08	98826000	1.73276e+08	3669614654	3.97055e+07	1846736448	1.76075e+08	1852018855	-3.39483
KPRP	0	11590000	8732957	0	10474360	9045423	1.01615e+07	9.75989e+06	0.0581733
KRT1	3418765432	360000000000000	180000000000000	3421537417	8249711111	5834271987	180000000000000	5835173505	14.9129
KRT6B	0	0	0	0	6.60591e+06	0	0	6.60591e+06	-22.6553
KRT77	0	9282200	6175264	0	1.56413e+06	0	7728732	1.56413e+06	2.30487
KRT78	4.73938e+06	19813000	1.11484e+07	2417330	11082874	2544202	1.19003e+07	5.34814e+06	1.15389
KRT80	0	14684000	6526948	0	0	0	10605474	0	23.3383
KRT9	2245061728	340000000000000	170000000000000	1802619250	4953862222	3378025934	170000000000000	3378169135	15.6189
KTN1	5.47333e+07	0	5.28883e+07	1.30152e+08	0	1.26967e+08	5.38108e+07	1.2856e+08	-1.25647
LAIR1	1.23085e+07	50735000	2.61431e+07	0	0	0	2.97289e+07	0	24.8254
LAMP1	6.42716e+06	4762000	0	3.44078e+07	0	2.8899e+07	5.59458e+06	3.16534e+07	-2.50026
LAMP2	3.06975e+06	1438200	0	20896942	3521525	1.0379e+07	2.25398e+06	1.15992e+07	-2.36348
LAMTOR2	5.49025e+06	0	1.66464e+06	0	0	0	3.57744e+06	0	21.7705
LAMTOR3	8.05827e+06	0	3.95124e+06	0	0	0	6.00476e+06	0	22.5177
LANCL1	1.50642e+07	0	1.06053e+07	86918700	0	85364099	1.28348e+07	8.61414e+07	-2.74665
LANCL2	4.11086e+06	0	0	0	0	0	4.11086e+06	0	21.971
LAP3	1.71358e+08	32894000	1.01779e+08	584336950	56313200	313510406	102010427	3.18054e+08	-1.64055
LARP1	657481	0	0	294314850	0	288960815	657481	2.91638e+08	-8.79301
LARS	3.14802e+08	0	3.07261e+08	943628	0	0	3.11032e+08	943628	8.36463
LASP1	6.63827e+06	227610000	1.12412e+08	6.18786e+07	63454044	5.57629e+07	1.15553e+08	6.03652e+07	0.936769
LAT	5.15222e+07	133100000	8.59819e+07	31920000	0	30704745	9.02014e+07	3.13124e+07	1.52642
LBR	9.87309e+06	0	2.52963e+06	89908000	0	88679683	6.20136e+06	8.92938e+07	-3.8479
LCK	1080950617	3320000000000	1660000000000	6.26425e+08	5.49731e+08	5.85506e+08	1660000000000	5.87221e+08	11.4655
LCP1	2649259259	4790000000000	2400000000000	30705565575	4096513889	17399892749	2400000000000	17400657404	7.10553
LCP2	1.33099e+07	5236700	4.82977e+06	82273528	14429850	43830458	7.79212e+06	46844612	-2.5878
LDHA	2067777778	2913100000	2488827005	43701912333	2320093000	23005724895	2489901594	23009243409	-3.20805
LDHB	5.90123e+08	779170000	6.82229e+08	17296636867	1157283022	9217191711	6.83841e+08	9223703867	-3.75361
LDLR	8.75901e+06	0	6.36863e+06	0	0	0	7.56382e+06	0	22.8507
LGALS1	3.3463e+08	756770000	5.40478e+08	2142133518	2.92086e+08	1213931368	5.43959e+08	1216050140	-1.16063
LGALS3	2.20975e+07	7366700	5.6754e+06	248831240	36169450	135135000	1.17132e+07	140045230	-3.57968
LGALS3BP	194617284	136100000	163735195	2.93483e+08	6.36181e+07	1.74632e+08	164817493	1.77244e+08	-0.104869
LIG1	7.93728e+06	0	1.17296e+06	0	0	0	4.55512e+06	0	22.1191
LIME1	8.02358e+07	145020000	1.12041e+08	15714040	11570350	12192453	1.12432e+08	1.31589e+07	3.09494
LMAN1	1.9963e+07	0	1.55054e+07	1.02025e+08	0	9.80221e+07	1.77342e+07	1.00024e+08	-2.49574
LMAN2	0	0	0	1405579867	21292652	7.03602e+08	0	7.10158e+08	-29.4036
LMNA	1.21423e+07	0	6.53783e+06	1810177483	10108272	9.07691e+08	9.34009e+06	9.09325e+08	-6.60522
LMNA	1.21423e+07	0	9.26546e+06	44551750	0	34757628	1.07039e+07	39654689	-1.88935
LMNB1	7.68988e+07	15291000	3.81069e+07	1204142040	139764400	671530431	4.34322e+07	6.71812e+08	-3.95122
LMNB2	673901	753000	150914	435359000	0	433724211	525938	4.34542e+08	-9.69039
LNPEP	5.04864e+07	17041000	2.97603e+07	5.7633e+07	2.23813e+07	3.20269e+07	3.24292e+07	3.73471e+07	-0.2037
LPXN	3.9116e+07	5966500	1.41969e+07	6640630	33634500	18498913	1.97598e+07	1.95913e+07	0.012352
LRBA	8.29605e+06	0	2.11003e+06	0	0	0	5.20304e+06	0	22.3109
LRG1	1.58148e+07	0	6.48004e+06	3.68345e+07	2391510	1.41372e+07	1.11474e+07	1.77877e+07	-0.674172
LRP1	6.46617e+06	0	0	5.49887e+06	0	0	6.46617e+06	5.49887e+06	0.233778
LRRC40	6.83185e+06	0	2.62661e+06	0	0	0	4.72923e+06	0	22.1732
LRRC57	2.84481e+06	10347000	0	0	0	0	6.59591e+06	0	22.6531
LRRC8C	3.51654e+06	0	3.31325e+06	0	0	0	3.4149e+06	0	21.7034
LRRFIP1	6.8179e+07	0	6.55345e+07	1373656667	14904845	684360262	6.68568e+07	6.90974e+08	-3.36949
LSM2	2.97617e+07	0	2.14828e+07	2.94443e+08	0	2.85452e+08	2.56222e+07	2.89948e+08	-3.50033
LSM4	1.36914e+07	5702800	9.48228e+06	0	4208750	3305991	9.62548e+06	3.75737e+06	1.35714
LSM6	1.01373e+07	0	6.68585e+06	65502000	0	59363394	8.41157e+06	62432697	-2.89185
LSP1	2.85086e+08	542260000	4.10071e+08	8.33309e+08	190916600	5.11775e+08	4.12472e+08	5.12e+08	-0.311847
LSR	96200000	186450000	132229215	0	12264830	3060559	1.38293e+08	7.66269e+06	4.17373
LTA4H	6.65654e+06	20393000	1.05749e+07	3517353333	96754600	1800788033	1.25415e+07	1804965322	-7.16912
LTB	3.06531e+07	0	2.38473e+07	0	0	0	2.72502e+07	0	24.6998
LY75	1.30481e+07	14023000	1.01552e+07	0	0	0	1.24088e+07	0	23.5649
LYPLA1	2.41716e+07	0	1.95888e+07	1352303333	0	1348974627	2.18802e+07	1350638980	-5.94787
LYPLA1	2.41716e+07	0	2.3156e+07	0	0	0	2.36638e+07	0	24.4962
LYPLA2	4.74259e+07	11811000	2.25891e+07	193213148	12846700	101474004	2.72754e+07	102511284	-1.91011
LYZ	0	0	0	0	31584200	24047931	0	2.78161e+07	-24.7294
M6PR	4.1637e+07	2890000	1.8573e+07	0	0	0	2.10333e+07	0	24.3262
MACF1	8.39136e+06	0	5.75352e+06	5.74399e+08	0	5.66884e+08	7.07244e+06	5.70641e+08	-6.33423
MAP2K1	1.58358e+08	4801900	7.45454e+07	963817000	7.88404e+08	8.67225e+08	7.92351e+07	8.73149e+08	-3.46202
MAP2K2	5.99926e+06	0	2.51714e+06	0	0	0	4.2582e+06	0	22.0218
MAP2K3	4.0079e+06	0	0	0	0	0	4.0079e+06	0	21.9344
MAP4K1	2.24605e+07	0	1.33703e+07	0	0	0	1.79154e+07	0	24.0947
MAP4K4	2.15889e+08	266120000	2.40889e+08	4.7452e+07	82213500	5.53039e+07	2.40966e+08	6.16565e+07	1.9665
MAPK1	4.71111e+07	24194000	2.92952e+07	514490000	2.42519e+07	2.68304e+08	3.35334e+07	2.69015e+08	-3.00401
MAPK14	9.6016e+06	0	3.4968e+06	0	0	0	6.5492e+06	0	22.6429
MAPK3	1.3337e+07	0	5.19821e+06	0	0	0	9.26763e+06	0	23.1438
MAPRE1	1.23383e+07	0	6.43394e+06	9.28787e+08	7258120	4.62152e+08	9.3861e+06	466065582	-5.63386
MAPRE2	4.01728e+07	0	3.58531e+07	0	0	0	3.8013e+07	0	25.18
MARS	1.84321e+08	4662900	8.60893e+07	0	0	0	9.16911e+07	0	26.4503
MAT2A	2.05864e+07	0	2.03129e+07	1951216082	14096736	973840437	2.04497e+07	9.79718e+08	-5.58222
MBLAC2	0	15531000	7940383	0	0	0	1.17357e+07	0	23.4844
MCM2	7.47259e+08	0	7.44411e+08	0	0	0	7.45835e+08	0	29.4743
MCM3	2.58099e+08	0	2.57053e+08	117338700	641282	51746932	2.57576e+08	56575638	2.18674
MCM4	3.79802e+08	0	3.78674e+08	0	0	0	3.79238e+08	0	28.4985
MCM5	4.92753e+08	0	4.83635e+08	0	0	0	4.88194e+08	0	28.8629
MCM6	1.46852e+08	0	1.38025e+08	1.79434e+08	4058935	9.04759e+07	1.42438e+08	9.13228e+07	0.641289
MCM7	3.3437e+08	0	3.29912e+08	0	0	0	3.32141e+08	0	28.3072
MCMBP	3.46173e+06	0	67780.4	0	0	0	1.76475e+06	0	20.751
MCTS1	1.26012e+07	0	7.95468e+06	5.43477e+07	0	4.4453e+07	1.0278e+07	4.94003e+07	-2.26497
MDH1	6.04333e+07	169290000	1.07438e+08	5470703222	3.81061e+08	2923090528	1.12387e+08	2924951472	-4.70187
MDH2	1.20758e+07	5331100	2.75435e+06	8.18572e+08	1.45616e+08	4.74026e+08	6.72042e+06	4.79405e+08	-6.15655
ME2	9.57346e+06	0	7.44103e+06	381341500	0	371400783	8.50724e+06	3.76371e+08	-5.46732
MECP2	0	0	0	0	0	0	0	0	0
MEMO1	2.18148e+07	0	1.52366e+07	1136476667	0	1127987247	1.85257e+07	1132231957	-5.9335
METAP1	2.24247e+07	0	1.70023e+07	0	0	0	1.97135e+07	0	24.2327
MFGE8	9.6584e+06	23088000	9.64633e+06	1.33505e+07	5263030	2.81156e+06	1.41309e+07	7.14169e+06	0.984518
MGEA5	1.06454e+07	0	3.70869e+06	46405350	0	44231849	7.17706e+06	4.53186e+07	-2.65864
MICAL1	1.44481e+07	0	1.02527e+07	0	0	0	1.23504e+07	0	23.5581
MIF	337617284	515380000	418212769	2642262583	80515900	1361129586	4.23737e+08	1361302690	-1.68375
MINA	2.27543e+07	0	1.69159e+07	1.17938e+08	0	1.12392e+08	1.98351e+07	1.15165e+08	-2.53757
MINK1	6.63148e+07	153570000	1.03826e+08	14288765	18344470	8.3189e+06	1.07904e+08	1.36507e+07	2.9827
MLLT4	3.06938e+06	0	0	82896400	0	73208474	3.06938e+06	78052437	-4.66842
MMS19	2.71123e+07	0	1.93309e+07	0	0	0	2.32216e+07	0	24.469
MOB1B;MOB1A	4.55062e+07	68680000	5.50549e+07	701991200	3.47066e+07	3.61767e+08	5.64137e+07	366155098	-2.69834
MOB3A	5.21259e+07	54214000	4.82428e+07	8.66457e+07	0	8.51607e+07	5.15276e+07	8.59032e+07	-0.737367
MPG	1.58679e+07	0	6.9449e+06	0	0	0	1.14064e+07	0	23.4433
MPI	5.38642e+06	0	3.31906e+06	3.91058e+08	0	3.82037e+08	4.35274e+06	3.86548e+08	-6.47258
MPST	1.20805e+07	0	5.28247e+06	0	0	0	8.68148e+06	0	23.0495
MRE11A	3.61407e+06	0	0	0	0	0	3.61407e+06	0	21.7852
MRI1	5.51802e+07	0	4.86381e+07	0	0	0	5.19092e+07	0	25.6295
MSH2	1.36765e+07	0	6.87261e+06	0	0	0	1.02746e+07	0	23.2926
MSN	13022222222	499000000000000	250000000000000	14573871750	5366266778	9961637272	250000000000000	9967258600	14.6115
MTA1	2.01617e+06	0	0	0	0	0	2.01617e+06	0	20.9432
MTA2	8.37148e+07	0	7.94662e+07	45317650	0	40125432	8.15905e+07	42721541	0.933438
MTAP	8.77691e+06	0	5.86937e+06	1064106667	2.25396e+07	5.39661e+08	7.32314e+06	5.42102e+08	-6.20996
MTHFD1	1063814815	190210000	6.19813e+08	2.82959e+07	7.77663e+06	1.12596e+07	6.24613e+08	1.57774e+07	5.30703
MTHFD1	1063814815	190210000	6.22723e+08	0	0	0	6.25583e+08	0	29.2206
MTM1	1.77827e+06	0	0	6215540	0	6166465	1.77827e+06	6.191e+06	-1.7997
MTOR	2.11642e+06	0	0	0	0	0	2.11642e+06	0	21.0132
MTPN	2.07827e+07	29068000	2.40606e+07	483182325	12159985	241071650	2.46371e+07	245471320	-3.31665
MVD	2.09852e+07	0	1.53905e+07	41517900	0	41514761	1.81878e+07	4.15163e+07	-1.19071
MVP	7.62889e+08	174390000	4.61134e+08	1609757667	4.46528e+08	1018667254	4.66138e+08	1024984396	-1.13677
MYADM	5.24272e+07	169530000	1.09522e+08	35656360	4601050	11030634	1.10493e+08	1.7096e+07	2.69222
MYH14	2.27025e+08	89661000	1.48586e+08	8.286e+07	43945050	5.7805e+07	1.55091e+08	6.15367e+07	1.33359
MYH9	8246913580	3585500000	5910778794	4360509233	1218795977	2780649056	5914397458	2786651422	1.0857
MYL1;MYL3	3.68901e+07	0	3.48853e+07	8.64754e+07	19340200	4.44598e+07	3.58877e+07	50091820	-0.481085
MYL12A;MYL12B;MYL9	710382716	139820000	416937379	460231780	3.08328e+07	2.44588e+08	4.2238e+08	2.45218e+08	0.784479
MYL6	9.50333e+08	338530000	6.40033e+08	5.86726e+08	1.60996e+08	3.65967e+08	6.42965e+08	3.7123e+08	0.792428
MYLK	4.71099e+06	0	1.71375e+06	0	0	0	3.21237e+06	0	21.6152
MYO18A	3.37679e+07	0	3.2955e+07	0	0	0	3.33614e+07	0	24.9917
MYO1C	9.02494e+07	146460000	1.10264e+08	11240810	16612450	10870788	1.15658e+08	12908016	3.16352
MYO1F	7.28309e+07	19611000	4.54615e+07	7271365	0	4907787	4.59678e+07	6089576	2.91621
MYO1G	3084938272	7460100000	5270665895	1000119444	9.76851e+08	9.79334e+08	5271901389	9.85435e+08	2.41949
NAA10	9.0716e+07	0	8.742e+07	1.97545e+08	0	1.95365e+08	8.9068e+07	1.96455e+08	-1.14122
NAA15	2.15951e+08	0	2.12528e+08	204523000	0	200466912	2.14239e+08	202494956	0.0813383
NAA50	1.75272e+07	0	1.34564e+07	0	0	0	1.54918e+07	0	23.885
NACA	2.07272e+07	0	1.83234e+07	1148943500	8.76708e+07	6.10673e+08	1.95253e+07	615762580	-4.97896
NAE1	1.39272e+07	0	1.14842e+07	1248403333	0	1239006812	1.27057e+07	1243705073	-6.61303
NAGK	3.80494e+07	6176400	1.9617e+07	1483375	5094055	0	2.12809e+07	3288715	2.69397
NAMPT	3.62012e+08	0	3.60016e+08	538088000	2.11594e+07	2.73688e+08	3.61014e+08	2.77645e+08	0.378814
NANS	1.8279e+08	0	1.79959e+08	401381000	0	395111748	1.81374e+08	398246374	-1.13469
NAP1L1	1.02319e+08	36338000	6.15402e+07	1029214010	3.28704e+06	5.10842e+08	6.67322e+07	5.14448e+08	-2.94657
NAP1L1	1.02319e+08	36338000	6.49028e+07	0	0	0	6.78531e+07	0	26.0159
NAP1L4	2.29123e+07	0	1.29173e+07	303127140	97579000	194684163	1.79148e+07	1.98463e+08	-3.46965
NAPA	6.42333e+07	68027000	6.26736e+07	2382550	0	0	6.4978e+07	2382550	4.76937
NAPRT	7.21333e+06	0	1.04331e+06	0	0	0	4.12832e+06	0	21.9771
NARS	1.51753e+08	0	1.51375e+08	6.44021e+08	0	6.34898e+08	1.51564e+08	6.3946e+08	-2.07693
NASP	1.66852e+06	0	0	1188638333	0	1185423740	1.66852e+06	1187031037	-9.47457
NBEAL2	6.8363e+07	0	6.16954e+07	0	0	0	6.50292e+07	0	25.9546
NCAM1	3.06284e+06	0	0	14501020	2.39406e+07	1.83485e+07	3.06284e+06	1.893e+07	-2.62773
NCAPD2	3.19247e+07	0	2.22871e+07	0	0	0	2.71059e+07	0	24.6921
NCAPD3	836790	0	0	0	0	0	836790	0	19.6745
NCAPG	9.98074e+06	0	5.36727e+06	0	0	0	7.67401e+06	0	22.8715
NCBP1	5.18025e+07	0	5.15717e+07	0	0	0	5.16871e+07	0	25.6233
NCF4	2.03086e+06	0	0	0	0	0	2.03086e+06	0	20.9537
NCKAP1L	3.76012e+08	383870000	3.78046e+08	3.56534e+07	63051000	4.61083e+07	3.79309e+08	4.82709e+07	2.97415
NCL	9.29333e+06	0	7.74362e+06	3837082422	248331700	2034230792	8.51847e+06	2039881638	-7.90367
NCSTN	3.03519e+06	12717000	0	55172022	3143020	27556217	7.87609e+06	28623753	-1.86166
NDRG1	1.14212e+08	50030000	7.98512e+07	4.23648e+07	52912200	4.01895e+07	8.13645e+07	4.51555e+07	0.849498
NDRG3	0	50011000	43584700	7.01043e+07	0	6.67876e+07	46797850	6.8446e+07	-0.548523
NECAP2	0	10160000	1958940	245812000	3340180	122740414	6059470	123964198	-4.35459
NEDD8;NEDD8-MDP1	0	4192600	0	501928000	0	499424770	4192600	500676385	-6.89989
NEK7;NEK6	9.81309e+06	0	9.18104e+06	0	0	0	9.49706e+06	0	23.1791
NEK9	4.26395e+06	0	3.99372e+06	0	0	0	4.12883e+06	0	21.9773
NELFB	9.67642e+06	0	5.39083e+06	0	0	0	7.53363e+06	0	22.8449
NFKB1	3.94358e+07	7362000	2.16993e+07	12204590	0	9780760	2.28324e+07	10992675	1.05454
NFKB2	1.16311e+07	0	4.35642e+06	0	0	0	7.99376e+06	0	22.9304
NHP2L1	9.54123e+06	301060000	1.55096e+08	0	0	0	1.55233e+08	0	27.2099
NIF3L1	1.72136e+06	0	0	201297814	0	200677657	1.72136e+06	2.00988e+08	-6.86742
NIT2	4.25148e+07	4715200	1.56125e+07	4.82707e+08	0	4.77555e+08	2.09475e+07	4.80131e+08	-4.51858
NME1	4.35679e+07	19648000	3.15489e+07	5239475780	49515950	2637428595	3.15883e+07	2642140108	-6.38617
NONO	1.08351e+08	0	9.83597e+07	0	0	0	1.03355e+08	0	26.623
NOP56	3.06309e+07	0	2.64091e+07	8.86343e+07	0	8.31686e+07	2.852e+07	8.59015e+07	-1.59071
NOP58	5.01901e+07	0	4.25332e+07	264984500	2009375	1.27556e+08	4.63616e+07	1.31517e+08	-1.50424
NPLOC4	3.73815e+06	0	0	56465000	0	46473199	3.73815e+06	5.14691e+07	-3.78331
NPM1	1.16926e+08	19607000	6.01447e+07	3282257356	236634500	1758293439	6.55592e+07	1759061765	-4.74586
NQO1	2.13815e+07	0	2.01478e+07	0	0	0	2.07647e+07	0	24.3076
NRAS	1.12242e+08	74729000	9.17267e+07	6.14197e+07	3.92857e+07	4.72357e+07	9.28992e+07	4.93137e+07	0.913679
NRBP1	7.8684e+06	0	7.25743e+06	0	0	0	7.56291e+06	0	22.8505
NSF	1.6558e+06	0	0	16648340	0	9978107	1.6558e+06	1.33132e+07	-3.00726
NSUN2	5.85815e+06	0	2.82884e+06	0	0	0	4.34349e+06	0	22.0504
NT5C	5.40531e+06	0	703077	23712500	0	22006077	3.05419e+06	2.28593e+07	-2.90392
NT5C2	1.36444e+06	0	0	339746000	0	337579666	1.36444e+06	338662833	-7.95539
NT5E	0	123780000	121445189	1.26375e+07	0	5.45891e+06	1.22613e+08	9.04819e+06	3.76033
NUBP2	2.95346e+06	0	0	0	0	0	2.95346e+06	0	21.494
NUCB1	4.52605e+06	0	0	8.11397e+08	0	8.03807e+08	4.52605e+06	8.07602e+08	-7.47925
NUDC	2.04543e+07	7718500	7.29164e+06	1478171866	1761100	736552225	1.18215e+07	738828397	-5.96576
NUDCD1	1.79309e+07	0	8.79063e+06	0	0	0	1.33607e+07	0	23.6715
NUDCD2	0	5697200	2645800	0	0	0	4171500	0	21.9921
NUDT16	1.34889e+06	0	0	8071340	0	3858291	1.34889e+06	5.96482e+06	-2.14471
NUDT5	2.08272e+07	43856000	2.40893e+07	1934877036	26090350	977681912	2.95908e+07	979549766	-5.0489
NUMA1	1.0502e+07	0	5.98857e+06	2830862333	3.11779e+07	1426310812	8.24527e+06	1429450360	-7.43768
NUMA1	9.85185e+08	69027000	5.18867e+08	2830862333	3.11779e+07	1430048692	5.2436e+08	1430696320	-1.44809
NUP205	4.82309e+06	0	1.23304e+06	0	0	0	3.02806e+06	0	21.53
NUP37	1.50568e+07	0	1.49682e+07	0	0	0	1.50125e+07	0	23.8397
NUP54	6.72901e+06	0	1.50427e+06	0	0	0	4.11664e+06	0	21.973
NUP62	2.98988e+06	0	0	13688950	0	8882222	2.98988e+06	11285586	-1.91632
NUP93	1.00688e+07	0	2.71308e+06	0	0	0	6.39092e+06	0	22.6076
NUTF2	8.06815e+07	24470000	4.4815e+07	1439020434	6999950	718956917	4.99888e+07	7.21659e+08	-3.85164
NXF1	1.80679e+06	0	0	19835350	0	14913711	1.80679e+06	1.73745e+07	-3.26547
OAS2	6.31864e+07	11529000	3.26488e+07	0	0	0	3.57881e+07	0	25.093
OAS3	6.60765e+06	0	0	0	0	0	6.60765e+06	0	22.6557
OGN	2.15284e+06	0	0	0	8730400	2144499	2.15284e+06	5.43745e+06	-1.33669
OGT	7.44901e+06	0	6.79524e+06	0	0	0	7.12213e+06	0	22.7639
OLA1	7.56037e+07	9908000	4.20301e+07	161482080	18074000	88896819	4.25139e+07	8.94843e+07	-1.0737
OPTN	5.21593e+06	0	0	0	7624760	987485	5.21593e+06	4.30612e+06	0.276534
ORC2	2.14099e+06	0	0	0	0	0	2.14099e+06	0	21.0298
ORM1	7.06975e+06	0	739425	782237000	7.5225e+08	7.64077e+08	3.90459e+06	766188049	-7.61638
ORM2	1.70296e+07	0	1.51893e+07	323379500	7.98417e+08	5.5415e+08	1.61095e+07	5.58649e+08	-5.11596
OSTF1	6.31123e+07	78242000	6.8905e+07	9.83213e+07	39866530	6.43069e+07	7.00864e+07	6.74983e+07	0.0542852
OTUB1	4.69272e+07	67167000	5.12397e+07	466521870	0	457184748	5.51113e+07	461853309	-3.06701
OTULIN	1.2737e+06	0	0	0	0	0	1.2737e+06	0	20.2806
OXCT1	6.77543e+06	0	0	3.17411e+08	0	3.15941e+08	6.77543e+06	3.16676e+08	-5.54655
OXSR1	4.76198e+07	32021000	3.45324e+07	3.11255e+08	6223880	1.57945e+08	3.80577e+07	1.58475e+08	-2.05799
P2RY8	0	41485000	38186876	13690105	4.44986e+07	2.4243e+07	39835938	2.74772e+07	0.535834
P4HB	2.84494e+07	3332100	1.15401e+07	1403264200	1.80407e+08	7.83082e+08	1.44405e+07	7.88918e+08	-5.77168
PA2G4	3.11753e+08	21063000	1.62807e+08	2768392200	1.14125e+08	1435784415	1.65208e+08	1439433833	-3.12315
PABPC1	1.03542e+08	20671000	5.59762e+07	3265836884	10048867	1636953637	6.00631e+07	1637613129	-4.76897
PACSIN2	2.68333e+07	7668300	1.50425e+07	2.92437e+08	0	2.85232e+08	1.65147e+07	2.88834e+08	-4.12842
PAFAH1B1	5.1863e+07	11274000	2.24189e+07	551202724	8815300	272144160	2.85186e+07	2.77387e+08	-3.28193
PAFAH1B2	9.73593e+06	15444000	7.6254e+06	491312000	0	490020047	1.09351e+07	4.90666e+08	-5.4877
PAFAH1B3	0	0	0	0	0	0	0	0	0
PAG1	1.22549e+08	980460000	5.42645e+08	70302700	22330512	37538915	548551318	43390709	3.66017
PAICS	2.42494e+08	180370000	2.03338e+08	4661630163	6.43231e+07	2357472236	2.08734e+08	2361141839	-3.49975
PAK2	2.19741e+07	11679000	1.00431e+07	1.38193e+08	7932805	6.64919e+07	1.45654e+07	7.08725e+07	-2.28268
PANK4	1.12358e+07	0	8.25824e+06	0	0	0	9.74702e+06	0	23.2165
PAPOLA;PAPOLB	3.74531e+06	0	0	19285650	0	16385636	3.74531e+06	17835643	-2.25161
PAPSS1	1.85556e+07	0	1.68536e+07	48617950	0	39557304	1.77046e+07	44087627	-1.31625
PARK7	7.00889e+07	110070000	8.70212e+07	3050782457	96581700	1569354000	8.906e+07	1572239386	-4.1419
PARP1	3.96049e+06	0	3.86114e+06	4938053333	8991920	2466760847	3.91082e+06	2471268700	-9.30357
PARP14	1.04135e+06	0	0	0	0	0	1.04135e+06	0	19.99
PARP4	9.02358e+06	0	6.89392e+06	0	0	0	7.95875e+06	0	22.9241
PARVG	7.24617e+06	0	0	1177630	0	0	7.24617e+06	1177630	2.62133
PBDC1	2210000	0	0	213473000	0	207738554	2210000	210605777	-6.57435
PCBP1	202962963	172460000	1.87462e+08	7.67905e+08	5.58284e+07	403247471	1.87628e+08	4.08994e+08	-1.1242
PCIF1	1.10288e+06	0	0	0	0	0	1.10288e+06	0	20.0728
PCMT1	3.21654e+07	58307000	4.44945e+07	1515887578	45010106	773330351	4.4989e+07	7.78076e+08	-4.11227
PCNA	452037037	39139000	2.4309e+08	1677221813	6.33214e+07	8.70229e+08	2.44755e+08	8.70257e+08	-1.8301
PDAP1	0	3239400	0	2.01976e+08	0	2.01758e+08	3239400	2.01867e+08	-5.96154
PDCD10	3.81296e+07	226970000	1.24955e+08	1036380000	0	1028723661	1.30018e+08	1032551831	-2.98943
PDCD6	9.62975e+07	222430000	1.50643e+08	39824025	2.49424e+07	2.65645e+07	1.56457e+08	3.04437e+07	2.36155
PDCD6IP	4.18235e+08	502080000	455169945	4.73305e+08	3.40676e+07	2.45568e+08	4.58495e+08	2.5098e+08	0.869332
PDCL3	4.0116e+06	0	0	1.81344e+08	0	1.7569e+08	4.0116e+06	1.78517e+08	-5.47574
PDE12	8.29753e+06	0	2.52615e+06	0	0	0	5.41184e+06	0	22.3677
PDIA3	0	0	0	4.24279e+08	2.37258e+08	3.29828e+08	0	3.30455e+08	-28.2999
PDIA3	0	0	0	19687200	14245600	10421308	0	1.47847e+07	-23.8176
PDIA3	1.44531e+07	4820700	8.36971e+06	4.24279e+08	2.37258e+08	3.30392e+08	9.2145e+06	3.30643e+08	-5.16522
PDIA3	1.44531e+07	4820700	5.79405e+06	19687200	14245600	10589339	8.35594e+06	14840713	-0.828686
PDIA4	1.95988e+06	0	610805	5.06921e+08	2.18633e+07	2.58568e+08	1.28534e+06	2.62451e+08	-7.67375
PDIA6	5.5637e+06	0	0	324723170	6337170	164333289	5.5637e+06	1.65131e+08	-4.89142
PDS5B	3.76877e+07	0	2.90238e+07	98438100	7017060	43468753	3.33557e+07	4.96413e+07	-0.573607
PDXK	2.1642e+07	0	1.64615e+07	0	0	0	1.90517e+07	0	24.1834
PEBP1	7.10519e+07	213160000	1.32582e+08	4740328000	2.69029e+08	2499749869	1.38931e+08	2503035734	-4.17124
PECAM1	1.46444e+07	539620000	2.71496e+08	21179935	3.29414e+07	2.49247e+07	2.75253e+08	2.63487e+07	3.38496
PEF1	1.57173e+07	12226000	1.10099e+07	18654200	0	15420037	1.29844e+07	1.70371e+07	-0.391901
PFAS	3.57778e+07	0	3.3787e+07	8948763333	0	8943756287	3.47824e+07	8946259810	-8.00678
PFDN2	4.61914e+06	0	1.80501e+06	1.59381e+08	0	1.51172e+08	3.21207e+06	1.55277e+08	-5.59519
PFDN5	6.25198e+06	0	972091	1.94156e+08	0	1.87832e+08	3.61203e+06	1.90994e+08	-5.72457
PFKL	3.10407e+08	70187000	1.80832e+08	8567330	0	8202443	1.87142e+08	8.38489e+06	4.4802
PFKP	3.10222e+08	119510000	2.11904e+08	4.05354e+07	0	3.0679e+07	2.13879e+08	3.56072e+07	2.58655
PFN1	1886172840	4577100000	3226275179	12315400208	1104333000	6709852415	3229849340	6709861874	-1.05482
PGAM1	1280000000	539220000	909053641	3994963783	3.04015e+08	2142455905	909424547	2147144755	-1.23939
PGD	4.2758e+07	37505000	3.86595e+07	6718936922	37842835	3373919197	3.96408e+07	3376899651	-6.41257
PGK1	4364444444	3893200000	4125873815	36411012873	1315567389	18853887581	4127839420	18860155948	-2.19188
PGLS	2.52951e+06	7878100	4.27515e+06	4.40959e+08	0	4.34694e+08	4.89425e+06	4.37827e+08	-6.48313
PGM1	8.77877e+06	44129000	2.39548e+07	2667602450	19421924	1343486558	2.56209e+07	1343503644	-5.71254
PGM2	0	0	0	1668597984	9.50607e+07	8.79172e+08	0	8.80944e+08	-29.7145
PGM2L1	0	0	0	23356950	0	16501401	0	1.99292e+07	-24.2484
PHB	0	0	0	0	0	0	0	0	0
PHGDH	9.82988e+07	52339000	7.50709e+07	27921850	2142085	1.15784e+07	7.52362e+07	1.38808e+07	2.43834
PHPT1	1.16883e+07	0	5.1953e+06	77670000	5.56253e+07	6.0126e+07	8.44179e+06	64473789	-2.93309
PIK3CD	6.6342e+07	0	6.52339e+07	0	0	0	6.5788e+07	0	25.9713
PIK3R1	2.97444e+07	0	2.18706e+07	4.1323e+07	0	3.44611e+07	2.58075e+07	3.78921e+07	-0.554104
PIP	714691	48595000	2.03558e+07	3352225	6277644	2.70953e+06	2.32218e+07	4.11313e+06	2.49717
PIP4K2A	1.40753e+07	41660000	2.41236e+07	8.2167e+06	7509215	7.28938e+06	2.66196e+07	7.67177e+06	1.79486
PIP4K2B	0	17347000	16187279	0	0	0	1.67671e+07	0	23.9991
PITPNB	0	4193900	0	1070062683	12815186	5.34233e+08	4193900	5.39037e+08	-7.00595
PKM	5.59605e+07	5485400	2.60336e+07	18045415675	1041675667	9542750241	2.91598e+07	9543280528	-8.35436
PKM	5.59605e+07	5485400	2.54532e+07	1241215846	0	1234843711	2.89664e+07	1238029779	-5.41752
PKM	12654320988	3610200000	8130708782	18045415675	1041675667	9534171034	8131743257	9540420792	-0.230488
PKM	12654320988	3610200000	8125047196	1241215846	0	1236658518	8129856061	1238937182	2.71413
PKN1	8.87358e+06	13172000	2.03164e+06	0	0	0	8.02574e+06	0	22.9362
PKP1	1.19593e+06	13541000	552089	0	0	0	5.09634e+06	0	22.281
PLAA	2.48481e+07	0	1.66385e+07	115471800	0	108341796	2.07433e+07	111906798	-2.43158
PLCG1	9.56543e+07	7022500	4.90345e+07	615671800	0	606455475	5.05704e+07	6.11064e+08	-3.59496
PLEC	3.1437e+08	0	3.08285e+08	2012167694	0	2006636699	3.11328e+08	2009402197	-2.69026
PLEKHF1	3.82802e+07	18239000	2.66364e+07	0	0	0	2.77186e+07	0	24.7243
PLG	1.90272e+08	0	1.85909e+08	3.67468e+08	168856800	2.59996e+08	1.8809e+08	265440029	-0.496962
PLP2	1.13885e+08	0	1.10127e+08	42561000	1.003e+08	6.21694e+07	1.12006e+08	6.83434e+07	0.712703
PLSCR1	0	0	0	1.29892e+07	0	1.16374e+07	0	1.23133e+07	-23.5537
PLSCR3;TMEM256-PLSCR3	1.51605e+08	504370000	3.25622e+08	6.18248e+07	56298980	5.15985e+07	3.27199e+08	5.65741e+07	2.53195
PLXNB2	0	82082000	79798695	14910250	19168100	16156294	8.09403e+07	1.67449e+07	2.27314
PNP	8.4742e+07	81464000	7.48881e+07	1681434444	275523805	9.76461e+08	8.03647e+07	9.77807e+08	-3.60492
POF1B	0	0	0	0	0	0	0	0	0
POLD1	2.21272e+07	0	1.25089e+07	0	0	0	1.7318e+07	0	24.0458
POLR1A	1.25914e+06	0	0	0	0	0	1.25914e+06	0	20.264
POLR1B	4.16938e+06	0	630021	0	0	0	2.3997e+06	0	21.1944
POLR2A	4.92272e+07	0	4.86109e+07	0	0	0	4.8919e+07	0	25.5439
POLR2B	2.87605e+07	0	2.06698e+07	0	0	0	2.47152e+07	0	24.5589
POLR2C	1.40062e+07	0	5.17207e+06	0	0	0	9.58912e+06	0	23.193
POLR2H	1.42852e+07	0	7.12585e+06	5.02969e+08	0	4.99872e+08	1.07055e+07	5.0142e+08	-5.54959
PON1	6.97506e+07	0	6.20536e+07	2.41386e+08	141337900	1.90079e+08	6.59021e+07	1.90934e+08	-1.53468
PPA1	8.5637e+07	66813000	7.08309e+07	2815095183	1.53037e+07	1409964471	7.4427e+07	1413454440	-4.24726
PPA2	1.24852e+06	0	771742	1.46058e+08	0	1.38298e+08	1.01013e+06	1.42178e+08	-7.13701
PPAT	5.19284e+06	0	1.35304e+06	212773500	0	209315597	3.27294e+06	2.11045e+08	-6.01082
PPIA	1189493827	2,24e+09	1182693404	8868643300	6.52508e+08	4760103161	1186093616	4760418305	-2.00487
PPIB	1.37926e+07	0	4.52792e+06	1344007000	2.01223e+08	7.70583e+08	9.16026e+06	7.71938e+08	-6.39695
PPID	1.38383e+07	0	5.80772e+06	5.3181e+07	0	4.52901e+07	9.823e+06	4.92356e+07	-2.32547
PPP1CA	967691358	523350000	737484752	374829675	7.14212e+07	2.2004e+08	7.42842e+08	2.22097e+08	1.74186
PPP1CB	5.49556e+07	67964000	5.53371e+07	32145850	0	28034592	5.94189e+07	30090221	0.981627
PPP1CC	2.65617e+07	11226000	1.74224e+07	75681750	0	66692878	1.84034e+07	71187314	-1.95165
PPP1R12A	3.43593e+06	336100000	165726895	65338450	0	55659684	1.68421e+08	60499067	1.47709
PPP1R18	5.11815e+07	213450000	1.32253e+08	46937650	30907250	30026913	1.32295e+08	35957271	1.8794
PPP1R7	103245679	15342000	5.27238e+07	5.27775e+08	0	5.27264e+08	5.71038e+07	5.27519e+08	-3.20756
PPP1R8	8.60235e+06	0	22910.7	0	0	0	4.31263e+06	0	22.0401
PPP2CA;PPP2CB	2.98815e+08	2557700	1.46147e+08	495964000	0	489769767	1.49173e+08	4.92867e+08	-1.72421
PPP2R1A	3.57864e+08	128200000	2.38517e+08	5.15988e+08	59749860	2.7967e+08	2.41527e+08	2.85136e+08	-0.239465
PPP2R2A	9.28531e+07	0	8.91537e+07	3.70365e+07	5600525	1.90761e+07	9.10034e+07	2.0571e+07	2.14531
PPP2R4	0	5257100	3485144	1225580000	0	1217055864	4371122	1221317932	-8.12622
PPP4C	1.98346e+07	0	1.89947e+07	1.54691e+08	0	1.54401e+08	1.94146e+07	1.54546e+08	-2.99282
PPP5C	4.32395e+06	0	0	8.7518e+08	0	8.70898e+08	4.32395e+06	8.73039e+08	-7.65755
PPP6C	1.08741e+08	0	9.96902e+07	19627814	1490475	8.7465e+06	1.04215e+08	9.95493e+06	3.38801
PPP6R1	1.57272e+07	0	1.377e+07	46079350	0	45687724	1.47486e+07	45883537	-1.6374
PPP6R3	4.43543e+06	0	2.72951e+06	0	0	0	3.58247e+06	0	21.7725
PPWD1	5.87617e+06	0	227557	0	0	0	3.05186e+06	0	21.5413
PRDX1	308308642	498640000	398523387	7123898197	3.71703e+08	3738201404	4.01824e+08	3744600871	-3.22018
PRDX2	139962963	244250000	1.84735e+08	3670517636	2.813e+08	1973337271	1.89649e+08	1975051581	-3.38048
PRDX3	0	0	0	3.40592e+08	13948480	1.67389e+08	0	1.73977e+08	-27.3743
PRDX5	5.21123e+06	22356000	1.04914e+07	419078752	9853035	2.13715e+08	1.26862e+07	2.14216e+08	-4.07773
PRDX6	4.11123e+07	238690000	1.34873e+08	874213850	95684550	477830178	1.38225e+08	4.82576e+08	-1.80374
PREP	1.42778e+07	0	1.14117e+07	2175080000	0	2169860884	1.28448e+07	2172470442	-7.40201
PREX1	9.16272e+06	0	2.28291e+06	0	0	0	5.72281e+06	0	22.4483
PRF1	7.76889e+06	63928000	3.22341e+07	0	17383812	15938708	3.46437e+07	16661260	1.05609
PRIM2	3.05988e+06	0	692477	0	0	0	1.87618e+06	0	20.8394
PRKACA;KIN27	0	4737300	0	140157000	12689900	70598624	4737300	7.44818e+07	-3.97475
PRKACB	2.13926e+07	16548000	1.36144e+07	0	0	0	1.7185e+07	0	24.0346
PRKAR1A	3.39136e+07	49072000	3.54445e+07	9081045	0	8532472	3.94767e+07	8.80676e+06	2.16432
PRKAR2A	8.67074e+06	0	1.16971e+06	5.79329e+08	0	5.76592e+08	4.92022e+06	5.7796e+08	-6.8761
PRKCA	6.05716e+06	0	0	5326150	2239365	0	6.05716e+06	3.78276e+06	0.679203
PRKCB	1.21054e+07	19905000	1.44341e+07	0	0	0	1.54815e+07	0	23.884
PRKDC	340037037	864000	1.66082e+08	0	0	0	1.68994e+08	0	27.3324
PRMT1	368037037	462000	1.77788e+08	3.39895e+07	0	3.23244e+07	1.82096e+08	3.31569e+07	2.45732
PRMT5	7.9642e+07	0	7.63186e+07	287875000	0	282345858	7.79803e+07	285110429	-1.87034
PRPF19	3.18469e+08	0	3.17684e+08	375904000	1.9306e+07	1.97262e+08	3.18077e+08	1.97491e+08	0.687591
PRPF31	1.7863e+07	0	9.69968e+06	0	0	0	1.37813e+07	0	23.7162
PRPF4	4.79901e+07	0	4.58568e+07	0	0	0	4.69235e+07	0	25.4838
PRPF4B	1.43049e+06	0	0	15192225	0	5520493	1.43049e+06	10356359	-2.85593
PRPF8	6.72556e+07	0	6.48599e+07	8.34668e+07	0	8.21753e+07	6.60577e+07	8.28211e+07	-0.32627
PRPS1	2.86667e+07	0	2.76609e+07	1.71353e+08	0	1.68453e+08	2.81638e+07	1.69903e+08	-2.5928
PRPS2	1.09816e+08	6706900	5.041e+07	52785162	2350460	18470113	5.56443e+07	24535245	1.18138
PRPSAP1	1.39556e+07	0	1.30437e+07	0	0	0	1.34996e+07	0	23.6864
PRPSAP2	9.40593e+06	3443500	0	2.32796e+08	0	2.28513e+08	6.42471e+06	2.30654e+08	-5.16596
PRRC1	4.66975e+06	0	4.06821e+06	1.01092e+08	10054900	5.37761e+07	4.36898e+06	5.49742e+07	-3.65339
PSAT1	9.3463e+06	4031000	6.01735e+06	1981254717	8.47186e+07	1029414826	6.46488e+06	1031796042	-7.31832
PSD4	1.7679e+07	9227700	1.1223e+07	0	0	0	1.27099e+07	0	23.5995
PSM8;PSMB8	1.4279e+08	119380000	1.25182e+08	2880167444	306742650	1592083443	1.29117e+08	1592997846	-3.62499
PSMA1	1.91864e+08	194910000	1.92852e+08	2339392214	204444500	1271140219	1.93209e+08	1271658978	-2.71848
PSMA2	1.17801e+08	58742000	8.25318e+07	2528674444	279526000	1403739910	8.63583e+07	1403980118	-4.02304
PSMA3	8.95444e+07	20221000	4.76049e+07	1798093188	8.57766e+07	9.41045e+08	5.24568e+07	9.41638e+08	-4.16597
PSMA4	1.5284e+08	168720000	1.56178e+08	2499830778	158143500	1324729151	1.59246e+08	1327567810	-3.05946
PSMA5	1.37506e+08	123500000	1.24924e+08	3873844667	2.41804e+08	2051944046	1.28644e+08	2055864245	-3.99829
PSMA6	1.66914e+08	339250000	2.43677e+08	3032835889	2.81793e+08	1651796703	2.49947e+08	1655475213	-2.72755
PSMA7	2.34198e+08	319710000	2.75099e+08	2736876583	2.59212e+08	1491352873	2.76335e+08	1495813874	-2.43644
PSMB1	1.15531e+08	107870000	1.11311e+08	2845458000	242859500	1536462849	1.11571e+08	1541593450	-3.78839
PSMB10	7.05728e+07	33260000	5.05564e+07	1636723333	1.77984e+08	9.00273e+08	5.14631e+07	9.04993e+08	-4.1363
PSMB2	5.97914e+07	63865000	5.29052e+07	1320830111	1.09201e+08	7.05903e+08	5.88538e+07	7.11978e+08	-3.59662
PSMB3	6.86975e+07	90978000	7.53258e+07	2041510111	121676000	1076847002	7.83338e+07	1080011038	-3.78527
PSMB4	1.62235e+08	109030000	129981911	3593938222	3.26663e+08	1957025594	1.33749e+08	1959208994	-3.87267
PSMB6	1.49963e+07	0	1.14744e+07	6.73296e+08	6709100	3.33618e+08	1.32353e+07	3.37874e+08	-4.67402
PSMB7	1.24136e+07	0	9.33519e+06	1575431933	3652910	7.79653e+08	1.08744e+07	7.86246e+08	-6.17597
PSMB9	133037037	154720000	1.40347e+08	1112981000	2.05468e+08	6.51272e+08	1.42701e+08	656573442	-2.20196
PSMC1	7.82296e+07	162000	3.61779e+07	0	0	0	3.81898e+07	0	25.1867
PSMC2	181654321	1940000	9.16034e+07	2917970	0	2315298	9.17326e+07	2616634	5.13165
PSMC3	7.74741e+07	383000	3.17281e+07	0	0	0	3.65284e+07	0	25.1225
PSMC4	1.25741e+08	0	1.17593e+08	0	0	0	1.21667e+08	0	26.8584
PSMC5	1.54778e+08	0	1.52378e+08	0	0	0	1.53578e+08	0	27.1944
PSMC6	101682716	9410500	53875043	28357050	21851000	23058074	5.49894e+07	2.4422e+07	1.17097
PSMD1	2.11679e+08	137000	9.71598e+07	106699800	3341055	4.58636e+07	1.02992e+08	5.19682e+07	0.986832
PSMD11	1.55753e+08	992000	7.16343e+07	0	13123185	11217852	7.61264e+07	1.21705e+07	2.64501
PSMD12	2.1184e+08	0	2.0512e+08	0	0	0	2.0848e+08	0	27.6353
PSMD13	1.64185e+08	3512100	7.79679e+07	40162100	0	39329953	8.18884e+07	3.9746e+07	1.04285
PSMD14	7.06654e+07	0	6.31321e+07	28499200	0	18531510	6.68988e+07	23515355	1.50838
PSMD2	370691358	13886000	187566012	3.24076e+07	26779708	2.50511e+07	1.90714e+08	2.80795e+07	2.76383
PSMD3	1.48988e+08	7409900	7.41575e+07	3.91551e+07	2359825	1.76466e+07	7.68517e+07	1.97205e+07	1.96238
PSMD5	138962963	1573100	6.82703e+07	4.55536e+08	33013900	2.44267e+08	6.96021e+07	2.44272e+08	-1.81129
PSMD6	137037037	5406100	6.84236e+07	62223800	0	54230662	7.02889e+07	58227231	0.271603
PSMD7	1.07044e+08	0	1.05016e+08	5.58168e+07	1.96057e+07	2.93564e+07	1.0603e+08	3.49263e+07	1.60209
PSMD8	6.95309e+07	0	6.85143e+07	0	0	0	6.90226e+07	0	26.0406
PSME1	5.77741e+07	44614000	4.85596e+07	1947674005	96464690	1020625148	5.03159e+07	1021587948	-4.34366
PSME2	1.49605e+08	175100000	1.58731e+08	1818780379	1.48618e+08	9.74804e+08	1.61145e+08	9.80734e+08	-2.6055
PSME3	2.31815e+07	0	1.78151e+07	278368000	0	273243942	2.04983e+07	275805971	-3.75008
PSME4	9.03457e+06	0	9.01237e+06	0	0	0	9.02347e+06	0	23.1053
PSMG1	9.75765e+06	0	5.98305e+06	2.09086e+08	0	1.99744e+08	7.87035e+06	2.04415e+08	-4.69893
PSTPIP1	2.88963e+07	0	1.93876e+07	11205600	0	6863198	2.41419e+07	9034399	1.41804
PTBP1	4.48543e+07	6768900	2.20583e+07	1263232767	68828968	6.62444e+08	2.45605e+07	6.64835e+08	-4.75858
PTGES3	1.33086e+08	43896000	8.68587e+07	64857000	0	62022016	8.7947e+07	63439508	0.471253
PTK2B	8.3442e+06	4809600	3.69513e+06	0	0	0	5.61631e+06	0	22.4212
PTMA	9.30815e+07	18787000	4.79134e+07	0	13328700	7965415	5.32606e+07	1.06471e+07	2.32261
PTPN1	4.5337e+07	0	3.94023e+07	0	0	0	4.23696e+07	0	25.3365
PTPN6	959037037	195110000	5.68774e+08	24569590	8.4012e+07	4.48467e+07	5.74307e+08	51142754	3.48922
PTPN7	2.48235e+07	0	1.61318e+07	0	0	0	2.04776e+07	0	24.2875
PTPRC	5517283951	115940000	2806768586	2307010556	1302609333	1804770375	2813330846	1804796755	0.640443
PTPRCAP	2.77469e+08	835160000	5.46615e+08	8.99207e+07	2.82177e+07	52579592	5.53081e+08	5.6906e+07	3.28084
PTPRJ	1.2479e+08	84155000	1.03958e+08	0	0	0	1.04301e+08	0	26.6362
PURA	0	0	0	124919500	0	117133562	0	121026531	-26.8507
PXN	3.34407e+06	0	0	0	0	0	3.34407e+06	0	21.6732
PYCARD	7.56481e+06	0	1.05647e+06	96311000	0	89551606	4.31064e+06	92931303	-4.43019
PYGB	7.4084e+07	0	6.97651e+07	0	7893370	2916761	7.19245e+07	5.40507e+06	3.7341
QARS	1.18493e+08	0	1.152e+08	1.67765e+08	0	1.67421e+08	1.16846e+08	1.67593e+08	-0.520346
QDPR	3.73185e+07	0	2.77445e+07	192429000	0	189628509	3.25315e+07	1.91029e+08	-2.55388
RAB10	2.15259e+08	340880000	2.759e+08	5.84685e+07	7.51678e+07	6.22768e+07	2.77347e+08	6.53044e+07	2.08644
RAB11B;RAB11A	4.13667e+08	392400000	3.94669e+08	4.96179e+08	6.61506e+07	2.80671e+08	400245143	2.81e+08	0.510312
RAB11FIP1	2.02062e+08	119850000	1.59804e+08	0	9427040	9117945	1.60572e+08	9.27249e+06	4.11412
RAB14	1.1981e+08	58600000	8.23461e+07	72391825	22368300	3.77549e+07	8.69187e+07	4.41717e+07	0.976545
RAB1A	1.59593e+08	93786000	1.1727e+08	48600550	0	45264159	1.2355e+08	4.69324e+07	1.39644
RAB1B	1.18894e+08	91911000	1.03855e+08	1.39911e+08	18084120	6.99596e+07	1.04887e+08	7.59849e+07	0.465045
RAB21	1.0692e+07	594000	2.39461e+06	0	0	0	4.56019e+06	0	22.1207
RAB35	1.60827e+08	269450000	2.12354e+08	5.60885e+07	34262850	4.14956e+07	2.1421e+08	4.3949e+07	2.28513
RAB3GAP2	1.30037e+06	0	0	0	0	0	1.30037e+06	0	20.3105
RAB7A	3.02506e+08	454180000	3.77653e+08	1.07454e+08	31200562	6.69877e+07	3.78113e+08	6.85474e+07	2.46364
RAB8A	2.23679e+08	379100000	2.92382e+08	1.23085e+08	1.08494e+08	1.06278e+08	2.98387e+08	1.12619e+08	1.40573
RAB8B	4.20222e+08	759610000	5.85389e+08	108906325	89883680	9.70383e+07	5.88407e+08	9.86094e+07	2.57702
RABGGTA	1.75037e+07	0	1.0196e+07	42307000	0	34123259	1.38499e+07	3.82151e+07	-1.46427
RABGGTB	2.30778e+06	0	877384	27230850	0	19356901	1.59258e+06	2.32939e+07	-3.87051
RAC1;RAC3	3.2421e+07	39731000	3.17275e+07	271089160	49618000	151814302	3.46265e+07	157507154	-2.18547
RAC2	1027296296	2409600000	1715583437	8.03585e+08	5.14433e+08	6.5207e+08	1717493244	6.56696e+08	1.38701
RACGAP1	6.99605e+06	0	1.01876e+06	4.85022e+07	45957600	4.29717e+07	4.0074e+06	4.58105e+07	-3.51494
RAD50	6.57296e+06	0	0	0	0	0	6.57296e+06	0	22.6481
RAE1	9.25309e+06	0	595569	1.48421e+08	0	1.41397e+08	4.92433e+06	1.44909e+08	-4.87908
RALB	1.4179e+08	169230000	1.539e+08	6.60379e+07	28487400	4.11542e+07	1.54974e+08	45226489	1.77678
RAN	2507283951	164360000	1330458861	5.11598e+08	133541400	3.13212e+08	1334034271	3.19451e+08	2.06213
RANBP1	3.62741e+07	34813000	2.85464e+07	223605000	0	220145758	3.32112e+07	221875379	-2.74001
RANBP2	4.55593e+06	0	0	1.78586e+08	0	1.7679e+08	4.55593e+06	1.77688e+08	-5.28546
RANGAP1	3.40395e+07	0	2.65851e+07	2.47471e+08	0	2.40625e+08	3.03123e+07	2.44048e+08	-3.00919
RAP1A	3.22605e+08	428990000	3.71792e+08	4.93164e+08	3.28175e+08	4.01651e+08	3.74462e+08	407663181	-0.122557
RAP1B	7.5921e+06	0	0	5.26874e+07	11585200	2.5657e+07	7.5921e+06	2.99765e+07	-1.98126
RAP1B	1332716049	1887900000	1608702563	5.26874e+07	11585200	2.59725e+07	1609772871	3.00817e+07	5.74183
RAP1GDS1	1.11441e+06	3944700	0	1.91277e+08	0	1.85612e+08	2.52955e+06	1.88444e+08	-6.21911
RAP2B	1.29716e+08	167540000	1.45784e+08	5.50736e+07	4.96935e+07	4.41603e+07	147680162	4.96425e+07	1.57283
RAP2C;RAP2A	1.6942e+08	387880000	2.70536e+08	9486800	9205050	5288624	2.75945e+08	7.99349e+06	5.10941
RARS	1.34321e+08	0	1.25655e+08	1037508667	0	1037141257	1.29988e+08	1037324962	-2.99642
RASA2	5.45728e+07	72017000	5.44044e+07	1365866	0	0	6.03314e+07	1365866	5.46502
RASAL3	2.86593e+08	586660000	4.31873e+08	1.25448e+08	8.25866e+07	9.76752e+07	4.35042e+08	1.01903e+08	2.09395
RBBP4	1.89469e+08	0	1.85497e+08	1960006288	119866786	1032260496	1.87483e+08	1037377857	-2.46811
RBBP7	7.23679e+07	0	7.08478e+07	444414080	22076930	231532338	7.16078e+07	2.32674e+08	-1.70012
RBM39	5.99383e+06	0	2.43956e+06	2.29725e+08	0	2.20963e+08	4.21669e+06	2.25344e+08	-5.73987
RBX1	9.23617e+06	0	2.69311e+06	1.50864e+08	0	1.45771e+08	5.96464e+06	1.48317e+08	-4.63611
RCC1	6.79099e+07	0	6.38918e+07	0	0	0	6.59009e+07	0	25.9738
RCC2	6.7216e+07	3754700	2.60141e+07	1851283333	3333555	920419776	3.23283e+07	9.25012e+08	-4.8386
RCSD1	0	22834000	16916849	185325000	0	178340220	1.98754e+07	181832610	-3.19355
RDX	2.5084e+08	440930000	3.36498e+08	1166670000	0	1166497645	3.42756e+08	1166583823	-1.76704
RECQL	2.90926e+08	203000	139337898	0	10220915	463263	1.43489e+08	5342089	4.74739
REEP5	7.9363e+06	0	2.42647e+06	49515000	0	43525957	5.18138e+06	4.65205e+07	-3.16646
RELA	9.25506e+06	0	7.29579e+06	0	0	0	8.27543e+06	0	22.9804
REXO2	1.93988e+06	0	0	319188000	0	309679515	1.93988e+06	3.14434e+08	-7.34065
RFTN1	106017284	429290000	266276862	2.31132e+07	0	1.85974e+07	2.67195e+08	2.08553e+07	3.67941
RGS14	0	17426000	16293011	0	0	0	1.68595e+07	0	24.0071
RGS14	9.78284e+06	41726000	2.50855e+07	0	0	0	2.55314e+07	0	24.6058
RGS19	4.40568e+07	128090000	8.20964e+07	8561550	33683200	18990053	8.47477e+07	20411601	2.05379
RHOA	601345679	1440000000000	720000000000	4.84791e+08	196366050	3.40535e+08	720000000000	3.40564e+08	11.0465
RHOC	1.73037e+07	0	1.54731e+07	5473300	0	0	1.63884e+07	5473300	1.58219
RHOF	8.7742e+07	394720000	2.40441e+08	36159120	22510000	22473763	2.40968e+08	2.70476e+07	3.15527
RHOG	3.60605e+08	644210000	4.93968e+08	8.38983e+07	68297650	7.29067e+07	4.99594e+08	7.50342e+07	2.73514
RIC8A	2.74716e+07	0	2.50996e+07	0	0	0	2.62856e+07	0	24.6478
RNASEH2A	1.22779e+07	0	5.90866e+06	0	0	0	9.09328e+06	0	23.1164
RNASET2	0	0	0	4.91881e+07	0	4.54049e+07	0	4.72965e+07	-25.4952
RNF213	1330000000	0	1325223586	2.5558e+08	5500502	1.25643e+08	1327611793	128907650	3.36442
RNH1	1.68506e+07	83262000	4.26688e+07	3.51961e+08	4.48589e+06	1.76286e+08	4.75938e+07	1.77578e+08	-1.8996
RNMT	1.92444e+07	0	1.42676e+07	0	0	0	1.6756e+07	0	23.9982
RNPEP	6.47321e+06	0	3.09883e+06	1721716667	2132940	8.55009e+08	4.78602e+06	8.59619e+08	-7.48873
ROCK1	7.18802e+07	24864000	4.17908e+07	413693	18529020	7.89357e+06	4.61783e+07	8.94543e+06	2.36799
RP2	1.81519e+07	59238000	3.38785e+07	22578016	1348050	2477416	3.70895e+07	8.80116e+06	2.07524
RPA1	1.34667e+08	0	1.30577e+08	7.67134e+08	0	7.61634e+08	1.32622e+08	7.64384e+08	-2.52698
RPA2	1.02999e+08	0	9.71391e+07	3.87598e+08	16625400	1.97152e+08	1.00069e+08	200458540	-1.00231
RPA3	3.60679e+07	0	3.5711e+07	215998000	0	210395365	3.58895e+07	2.13197e+08	-2.57055
RPL10	0	0	0	1.38823e+08	6696415	7.25135e+07	0	7.26777e+07	-26.115
RPL10	2.44235e+07	9243800	7.17189e+06	1.38823e+08	6696415	6.63206e+07	1.3613e+07	7.06134e+07	-2.37495
RPL10A	3.28198e+07	21290000	2.00691e+07	1483842460	0	1479073542	2.47263e+07	1481458001	-5.90483
RPL11	3.79444e+07	13706000	1.67668e+07	1.87942e+08	1.94528e+07	100313586	2.28057e+07	1.0257e+08	-2.16913
RPL12	1.46667e+08	15220000	8.02266e+07	4914700000	0	4912406991	8.07044e+07	4913553496	-5.92798
RPL13	935679	4462900	0	322969900	14564140	158833937	2.69929e+06	1.65456e+08	-5.93772
RPL13A;RPL13a;RPL13AP3	2.88568e+07	8253200	1.81213e+07	75805025	3854110	3.65522e+07	1.84104e+07	3.87371e+07	-1.07319
RPL14	1.97506e+07	738000	9.40314e+06	167972000	0	158382251	9.96392e+06	1.63177e+08	-4.03358
RPL15	2.46383e+07	11956000	1.09738e+07	127362600	2002745	5.67664e+07	1.5856e+07	6.20439e+07	-1.96826
RPL17;RPL17-C18orf32	1.71296e+07	20191000	1.45503e+07	2.2918e+08	0	2.26939e+08	1.72903e+07	2.2806e+08	-3.72138
RPL18	2.39889e+07	11494000	1.74979e+07	3.45919e+08	6604000	1.68814e+08	1.76602e+07	1.73779e+08	-3.29868
RPL18A	8.70185e+06	3911000	0	48946300	15798100	23260025	6.30643e+06	2.93348e+07	-2.21772
RPL19	8.14049e+06	9537000	3.22423e+06	7.36256e+08	12408064	3.72203e+08	6.96724e+06	373622222	-5.74485
RPL21	2.30728e+06	6141600	0	1.49498e+08	0	1.47934e+08	4.22444e+06	1.48716e+08	-5.13766
RPL22	1.13001e+07	0	5.43436e+06	749007020	4177050	366867356	8.36724e+06	3.7335e+08	-5.47963
RPL23	3.44877e+07	14667000	2.25092e+07	3.28759e+07	10465455	1.26563e+07	2.38879e+07	1.86659e+07	0.35588
RPL23A	0	0	0	1.62091e+08	0	1.5829e+08	0	1.60191e+08	-27.2552
RPL24	0	0	0	190977000	0	186897003	0	1.88937e+08	-27.4933
RPL27	1.82963e+07	3367300	4.57728e+06	356683240	0	353350163	8.74696e+06	3.55017e+08	-5.34296
RPL27A	1.27506e+07	9041800	7.3659e+06	39430775	3642700	1.59279e+07	9.71944e+06	1.96671e+07	-1.01684
RPL28	0	0	0	166981860	4448550	84787670	0	8.5406e+07	-26.3478
RPL3	4.49889e+07	16139000	3.03871e+07	1.89123e+08	5006050	9.03074e+07	3.0505e+07	9.48121e+07	-1.63603
RPL30	1.79395e+08	37842000	9.91315e+07	0	0	0	1.05456e+08	0	26.6521
RPL31	0	0	0	142811500	0	140674662	0	141743081	-27.0787
RPL32	7.86914e+06	0	2.66259e+06	94697000	0	85781480	5.26586e+06	90239240	-4.09901
RPL34	8.55753e+06	474000	431491	84947125	1893030	3.50974e+07	3.15434e+06	4.06458e+07	-3.6877
RPL35	0	0	0	197876000	0	189075853	0	1.93476e+08	-27.5276
RPL35A	2.55654e+07	5646400	9.50429e+06	103670000	0	95458984	1.3572e+07	99564492	-2.87499
RPL36	0	0	0	1.07337e+08	0	1.0481e+08	0	1.06074e+08	-26.6605
RPL36A;RPL36A-HNRNPH2;RPL36AL	5.79272e+06	479000	0	94218500	0	92415140	3.13586e+06	93316820	-4.8952
RPL4	2.47259e+07	11357000	1.4183e+07	436085950	2.20327e+07	2.23275e+08	1.67553e+07	2.27131e+08	-3.76084
RPL5	9.1879e+07	11272000	4.75846e+07	2582697507	11976550	1296996313	5.02452e+07	1297223457	-4.6903
RPL6	7.28914e+07	2817700	3.04078e+07	285809140	15018720	145031592	3.53723e+07	1.4862e+08	-2.07094
RPL7	3.24469e+07	12717000	1.34801e+07	3.71187e+08	2716270	1.85867e+08	1.9548e+07	1.8659e+08	-3.25478
RPL7A	3.90086e+07	17603000	2.08516e+07	1.72657e+08	12499630	8.52581e+07	2.58211e+07	9.01384e+07	-1.80359
RPL8	0	0	0	309370366	0	304211499	0	3.06791e+08	-28.1927
RPL9	3.1484e+07	14764000	1.5234e+07	1.44587e+08	26135500	8.25955e+07	2.0494e+07	8.44394e+07	-2.04272
RPLP0;RPLP0P6	476308642	98891000	282879256	2051847322	7.77864e+07	1057824455	2.86026e+08	1062486045	-1.89322
RPLP1	9.43864e+07	638000	3.78784e+07	251895000	0	244559502	4.43009e+07	248227251	-2.48625
RPLP2	2.16481e+08	267000	1.0201e+08	672892000	0	665224211	1.06253e+08	6.69058e+08	-2.65463
RPN1	945185	0	0	0	0	0	945185	0	19.8502
RPN2	557358	0	0	2049655	0	0	557358	2049655	-1.8787
RPS10;RPS10-NUDT3	9.76852e+06	474000	3.39914e+06	1.37631e+08	0	1.35593e+08	4.54722e+06	1.36612e+08	-4.90895
RPS11	1.33568e+07	4156200	4.43306e+06	1283616380	30793412	651114107	7.31535e+06	655174633	-6.48481
RPS12	9.98506e+06	0	4.80226e+06	1254670000	2053660	625927885	7.39366e+06	627550515	-6.4073
RPS13	1.93593e+07	6817800	8.10352e+06	2591780000	0	2588334712	1.14269e+07	2590057356	-7.82441
RPS14	2.58284e+07	723000	5.89132e+06	3208450980	4719350	1603575818	1.08142e+07	1605582049	-7.21402
RPS15A	2.85235e+07	859000	6.41373e+06	1141682686	43369100	588285198	1.19321e+07	591112328	-5.63052
RPS16	2.39062e+07	21277000	1.78229e+07	1070985463	14330980	5.38953e+08	2.1002e+07	5.41423e+08	-4.68816
RPS17	1.65741e+07	2980000	7.86188e+06	1952810000	0	1948973851	9.13865e+06	1950891926	-7.73794
RPS18	7.83605e+06	859000	0	3751560000	0	3747592570	4.34752e+06	3749576285	-9.75232
RPS18	7.83605e+06	859000	1.03034e+06	0	0	0	3.2418e+06	0	21.6284
RPS19	6.29012e+06	1467000	0	5.74977e+08	0	5.72696e+08	3.87856e+06	5.73836e+08	-7.20897
RPS2	6.75531e+07	19474000	3.63327e+07	1553278280	6147500	773620752	4.11199e+07	7.77682e+08	-4.24127
RPS20	3.07691e+07	6856400	1.68573e+07	9.96694e+08	7876200	4.98033e+08	1.81609e+07	500867538	-4.78552
RPS23	2.27642e+07	10915000	1.19896e+07	1175449200	15996750	595512957	1.52229e+07	595652969	-5.29015
RPS24	1.60025e+07	7537100	4.4403e+06	2479703333	8217400	1239278683	9.32662e+06	1242399805	-7.05756
RPS25	454198	5204300	0	1636006667	0	1626127522	2.82925e+06	1631067095	-9.17118
RPS26;RPS26P11	1.47136e+07	13178000	1.02464e+07	2303043333	0	2298811723	1.27126e+07	2300927528	-7.49981
RPS27A	1090765432	610200000	844933652	594712000	0	591838257	848633028	5.93275e+08	0.51644
RPS28	727160	3922900	0	1984240000	20132000	1000149733	2.32503e+06	1001507244	-8.75071
RPS3	1.23975e+08	26515000	7.3967e+07	2604637144	6.01805e+07	1331177897	7.48191e+07	1331998503	-4.15404
RPS3A	5.34519e+07	339000	2.17392e+07	2415629717	15589982	1206250786	2.51767e+07	1212490162	-5.58974
RPS4X	7.02494e+07	10032000	3.14149e+07	5056869120	10393274	2533254938	3.72321e+07	2533505777	-6.08844
RPS5	3.57123e+07	29578000	3.01683e+07	1791807960	0	1786484102	3.18195e+07	1789146031	-5.81321
RPS6	9.32914e+06	3638000	5.71227e+06	1042710000	0	1041470799	6.22647e+06	1042090400	-7.38685
RPS6KA1	371704	0	0	0	0	0	371704	0	18.5038
RPS6KA3	5.07864e+07	6705600	2.30888e+07	4.81447e+06	9059825	3.83926e+06	2.68603e+07	5.90452e+06	2.18558
RPS7	1.52593e+07	283000	0	2590084280	0	2588720768	7.77113e+06	2589402524	-8.38028
RPS8	4.3384e+07	24669000	2.75915e+07	1449341100	5666810	726012961	3.18815e+07	727006957	-4.51118
RPS9	7.50938e+07	29774000	4.89748e+07	2075216533	12693526	1036563506	5.12809e+07	1041491188	-4.34409
RPSA	2050493827	118630000	1080419870	1406960844	76491228	735151814	1083181232	7.39535e+08	0.550585
RRAS2	1.8642e+08	367010000	2.72769e+08	5.18091e+07	33548934	3.53447e+07	2.754e+08	4.02342e+07	2.77503
RRBP1	3.22469e+06	0	0	2.96377e+08	0	2.93377e+08	3.22469e+06	2.94877e+08	-6.51481
RRM1	2.00457e+08	0	1.92947e+08	89360750	0	85625523	1.96702e+08	8.74931e+07	1.16877
RRM2	1.35457e+07	0	1.1664e+07	1982916667	0	1974472473	1.26048e+07	1978694570	-7.29443
RRP9	1.38481e+07	0	1.28148e+07	0	0	0	1.33315e+07	0	23.6683
RSU1	1.76062e+07	5276600	4.08439e+06	3.14691e+08	0	3.06284e+08	8.98905e+06	3.10488e+08	-5.11022
RTCB	3.06481e+08	0	2.96865e+08	7.07292e+07	0	6.89097e+07	3.01673e+08	6.98195e+07	2.11129
RTN4	1.90765e+07	0	1.4309e+07	0	0	0	1.66928e+07	0	23.9927
RUVBL1	107882716	0	100780714	0	0	0	104331715	0	26.6366
RUVBL2	5.18469e+07	0	4.53592e+07	0	0	0	4.86031e+07	0	25.5345
S100A10	6.88481e+07	74684000	6.31176e+07	219612500	76906000	147476103	6.88832e+07	147998201	-1.10335
S100A11	1.4563e+08	41852000	8.63597e+07	4.72864e+08	74172000	2.65156e+08	9.12805e+07	2.70731e+08	-1.56848
S100A4	1.22525e+08	715110000	4.09046e+08	3.74424e+08	2.89961e+08	3.28368e+08	4.1556e+08	3.30918e+08	0.328584
S100A6	1.52741e+08	210870000	1.81284e+08	269973560	4878200	130603670	181631450	135151810	0.426433
S100A8	0	0	0	0	0	0	0	0	0
S100A9	0	0	0	0	0	0	0	0	0
S1PR4	1.4621e+07	107030000	5.42815e+07	6.09874e+06	0	4.68265e+06	5.86442e+07	5.3907e+06	3.44344
SAA2-SAA4;SAA4	5.06296e+06	0	0	9.57287e+06	1578705	4.94902e+06	5.06296e+06	5.36686e+06	-0.0840974
SAE1	1.43901e+07	0	7.36e+06	0	7093940	0	1.08751e+07	7093940	0.616365
SAMD9	6.44802e+07	0	5.81273e+07	0	0	0	6.13038e+07	0	25.8695
SAMHD1	2.98469e+08	4756000	1.44952e+08	1087611	48143700	1.48881e+07	1.49392e+08	2.13731e+07	2.80524
SARS	5.31901e+08	37404000	2.75717e+08	1290096667	8142415	643427016	281674084	6.47222e+08	-1.20023
SASH3	9.94062e+06	0	88048.3	500775104	4.774e+07	2.66648e+08	5.01433e+06	271721084	-5.75992
SBF1	2.15086e+07	43656000	3.03573e+07	0	0	0	3.18407e+07	0	24.9244
SCAMP2	2.0142e+07	13876000	1.07978e+07	0	0	0	1.49386e+07	0	23.8325
SCAMP3	5.12765e+07	0	5.00914e+07	0	0	0	5.0684e+07	0	25.595
SCFD1	5.14346e+06	0	666963	2.81258e+08	0	2.71774e+08	2.90521e+06	2.76516e+08	-6.57258
SCRIB	8.30926e+06	45694000	2.30354e+07	3417905	0	1499496	2.56795e+07	2.4587e+06	3.38465
SDCBP	4.43617e+07	56973000	4.99522e+07	1.57938e+08	1.21194e+08	1.35282e+08	5.0429e+07	1.38138e+08	-1.45378
SDCBP	4.57025e+08	583600000	5.18048e+08	1.57938e+08	1.21194e+08	1.35816e+08	5.19558e+08	1.38316e+08	1.90932
SDCBP	4.43617e+07	56973000	4.76087e+07	0	0	0	4.96478e+07	0	25.5652
SDCBP	4.57025e+08	583600000	5.19593e+08	0	0	0	5.20073e+08	0	28.9541
SDHA	1.53753e+06	0	0	8.99794e+07	0	8.71052e+07	1.53753e+06	8.85423e+07	-5.84768
SEC13	2.77148e+07	0	2.39349e+07	83467000	0	73777767	2.58248e+07	7.86224e+07	-1.60618
SEC23A	2.17086e+06	0	0	34604150	0	25526923	2.17086e+06	3.00655e+07	-3.79177
SEC23B	5.09395e+07	0	4.82627e+07	1107677333	1.57464e+06	5.50055e+08	4.96011e+07	5.53102e+08	-3.4791
SEC24A	8.83173e+06	0	6.25344e+06	0	0	0	7.54258e+06	0	22.8466
SEC24C	2.82148e+07	14427000	1.57364e+07	727372814	0	717823199	1.94594e+07	7.22598e+08	-5.21465
SEC31A	2.76827e+07	0	2.74336e+07	8.42594e+07	0	8.21164e+07	2.75581e+07	8.31879e+07	-1.59389
SELL	3.8742e+07	169870000	9.85772e+07	4.6585e+07	39629000	3.57152e+07	102396395	4.06431e+07	1.33308
SELPLG	4.92519e+08	1746800000	1115636844	3.5236e+08	3.16207e+08	3.33666e+08	1118318454	3.34077e+08	1.74308
SEMA4D	1.44531e+07	0	1.42042e+07	7.30595e+08	29833600	3.72397e+08	1.43286e+07	3.77608e+08	-4.71992
SERPINA1	7.59025e+07	0	7.30063e+07	6152410456	5796143333	5965222650	7.44544e+07	5971258813	-6.32553
SERPINA1	7.23358e+08	0	7.19288e+08	6152410456	5796143333	5972726789	7.21323e+08	5973760193	-3.04992
SERPINA1	7.59025e+07	0	6.70796e+07	1.9084e+08	511523000	3.46275e+08	7.1491e+07	349546221	-2.28965
SERPINA1	7.23358e+08	0	7.22982e+08	1.9084e+08	511523000	3.42965e+08	7.2317e+08	3.48443e+08	1.05341
SERPINA3	5.38481e+08	0	5.31594e+08	1656025667	1276877333	1465432526	5.35038e+08	1466111842	-1.45428
SERPINA4	1.08557e+07	0	8.07626e+06	7.1805e+07	1.01908e+07	32106679	9.46597e+06	38034133	-2.00647
SERPINB1	1.59901e+07	40488000	2.32043e+07	2442629556	2.63447e+08	1352666722	2.65608e+07	1352914315	-5.67063
SERPINB12	0	4839500	2587084	1544285	4.83276e+06	0	3713292	3.18852e+06	0.219811
SERPINB6	0	5452400	0	5.52277e+08	1.18077e+07	2.7634e+08	5452400	2.80142e+08	-5.68312
SERPINB9	2.38815e+06	93496000	4.44426e+07	1366443038	87945500	726423988	4.67756e+07	7.26938e+08	-3.958
SERPINC1	1.2979e+07	0	4.85589e+06	885105000	7.59512e+08	8.17424e+08	8.91745e+06	8.2068e+08	-6.52404
SERPIND1	6.42481e+07	0	6.31323e+07	4.75095e+08	2.10077e+08	3.34693e+08	6.36902e+07	3.39955e+08	-2.4162
SERPINF1	5.96877e+06	0	2.98286e+06	2.75456e+07	2860845	1.01092e+07	4.47581e+06	1.35052e+07	-1.5933
SERPINF2	7.80864e+06	0	5.42064e+06	8.29508e+07	6.24801e+07	6.8649e+07	6.61464e+06	7.136e+07	-3.43138
SERPING1	1.95025e+07	0	1.40526e+07	3.56427e+08	2.86487e+08	3.19696e+08	1.67776e+07	3.2087e+08	-4.25739
SETD3	5.60988e+06	0	2.78915e+06	0	0	0	4.19951e+06	0	22.0018
SF3A1	4.63185e+07	0	3.95837e+07	1021849667	12481685	509509608	4.29511e+07	5.14614e+08	-3.58272
SF3A3	9.85247e+06	0	3.12485e+06	839573000	0	831986510	6.48866e+06	835779755	-7.00906
SF3B1	2.2021e+08	0	2.12688e+08	3607913333	0	3599526255	216448925	3603719794	-4.05739
SF3B3	1.59272e+08	267000	7.32165e+07	8.20409e+08	5.19685e+07	4.30161e+08	7.7585e+07	4.3418e+08	-2.48444
SF3B4	0	0	0	920123000	9.2319e+06	4.56371e+08	0	4.61909e+08	-28.783
SFN	1.91926e+08	279320000	229757079	25635450	12038650	13125819	2.33668e+08	1.69333e+07	3.78652
SFPQ	1.51741e+07	0	8.6358e+06	6.41878e+08	15094415	3.23929e+08	1.19049e+07	3.26967e+08	-4.77951
SGTA	2.92975e+06	0	0	36906450	0	35968155	2.92975e+06	3.64373e+07	-3.63657
SH2D1A	2.5842e+07	33690000	2.62159e+07	743405250	37712300	388976571	2.85826e+07	3.90031e+08	-3.77038
SH3BGRL	3.31679e+06	15080000	8.31624e+06	1059813333	17208550	5.36668e+08	8.90434e+06	5.37897e+08	-5.91668
SH3BGRL3	1.75444e+08	261260000	2.14722e+08	6.38119e+07	0	5.7258e+07	2.17142e+08	6.05349e+07	1.8428
SH3BP1	2000000	8995700	2003571	12587640	0	4974933	4.33309e+06	8.78129e+06	-1.01904
SH3GLB1	2.30185e+06	0	0	0	0	0	2.30185e+06	0	21.1344
SHMT1	1.92988e+08	0	1.91587e+08	0	0	0	1.92287e+08	0	27.5187
SHMT2	8.05778e+07	0	7.70921e+07	36970500	0	35708104	7.88349e+07	36339302	1.1173
SIN3A	5.73012e+06	0	0	0	0	0	5.73012e+06	0	22.4501
SIPA1	2.10494e+07	29123000	1.75614e+07	0	0	0	2.25779e+07	0	24.4284
SIRPG	2.0284e+07	54149000	3.13089e+07	9358645	2908140	4.51265e+06	3.52473e+07	5.59314e+06	2.65578
SIT1	5.50432e+08	1931500000	1236072372	1.49879e+08	118821920	1.32895e+08	1239334824	1.33865e+08	3.21071
SKAP1	3.66864e+07	41453000	3.79095e+07	3.79308e+06	0	0	3.8683e+07	3.79308e+06	3.35026
SKIV2L2	9.15284e+07	0	8.16702e+07	671176000	0	663824887	8.65993e+07	6.675e+08	-2.94634
SKP1	2.06691e+07	30589000	1.71309e+07	701992598	0	699744658	2.27963e+07	700868628	-4.94227
SLAMF1	1.23975e+08	75655000	9.74195e+07	2.21996e+07	3.00048e+07	2.48894e+07	9.90166e+07	2.56979e+07	1.94602
SLAMF6	5.25444e+07	4,26e+08	4.83969e+07	4806665	3942560	0	5.04707e+07	4.37461e+06	3.52822
SLC16A1	8.59593e+07	99508000	8.58844e+07	1.13307e+08	28197400	6.96504e+07	9.04506e+07	7.03849e+07	0.361863
SLC16A3	5.26049e+08	675400000	5.95679e+08	146815100	20005280	75977393	5.99043e+08	80932591	2.88787
SLC1A4	3.30173e+08	877960000	5.99664e+08	1.24482e+08	40751240	7.53021e+07	6.02599e+08	8.01785e+07	2.90991
SLC1A5	3.62481e+08	1498400000	9.25787e+08	3.94885e+08	63237550	2.23259e+08	9.28889e+08	2.27127e+08	2.03201
SLC25A3	0	0	0	0	0	0	0	0	0
SLC26A6	3.68765e+06	32022000	8.11616e+06	0	0	0	1.46086e+07	0	23.8003
SLC29A1	9.82864e+06	125870000	6.23427e+07	65677950	1723470	25631490	6.60138e+07	31010970	1.08999
SLC2A1	4.75407e+08	271260000	3.68001e+08	2.99771e+08	20701800	1.58402e+08	371556075	1.59625e+08	1.21889
SLC38A1	6.32506e+07	0	5.67132e+07	1.48506e+07	0	1.02273e+07	5.99819e+07	1.25389e+07	2.25811
SLC3A2	7.32235e+08	620270000	672725676	1180158111	1.66682e+08	6.69872e+08	675076748	6.72237e+08	0.00608071
SLC44A2	8.80778e+06	214220000	1.02297e+08	28293810	4.64461e+07	3.59507e+07	1.08442e+08	36896851	1.55535
SLC4A7	1.33691e+07	54509000	2.52836e+07	23338620	0	14361022	3.10539e+07	18849821	0.720225
SLC7A5	1.38531e+08	181690000	1.58729e+08	2.96398e+08	5.87824e+07	1.75595e+08	1.5965e+08	1.76925e+08	-0.148228
SLC9A3R1	1027703704	4328700000	2669735085	1059138848	499635100	775042927	2675379596	7.77939e+08	1.78201
SLK	3.18951e+06	145100000	6.87866e+07	62118350	0	61818727	7.23587e+07	6.19685e+07	0.223631
SMARCA2	4.07938e+06	0	0	0	0	0	4.07938e+06	0	21.9599
SMARCD2	4.80025e+07	0	4.01156e+07	0	0	0	4.40591e+07	0	25.3929
SMARCE1	1.07705e+07	0	1.0675e+06	0	0	0	5.919e+06	0	22.4969
SMC1A	1.44481e+07	0	8.17484e+06	320635000	4591117	1.5677e+08	1.13115e+07	1.60665e+08	-3.8282
SMC2	1.02723e+08	0	9.71856e+07	19660385	0	10944369	9.99545e+07	15302377	2.70752
SMC3	2.10395e+07	0	1.87591e+07	7.89391e+07	18486600	4.15729e+07	1.98993e+07	4.63329e+07	-1.21932
SMC4	9.02198e+07	0	8.82916e+07	1.66064e+08	0	1.6065e+08	8.92557e+07	1.63357e+08	-0.872012
SMCHD1	3.45815e+07	0	2.72095e+07	0	3.84092e+06	0	3.08955e+07	3.84092e+06	3.00787
SMEK1	3.17691e+06	0	0	0	0	0	3.17691e+06	0	21.5992
SMG1	4.93877e+06	0	0	1.58992e+07	0	1.29383e+07	4.93877e+06	1.44187e+07	-1.54572
SMS	2.32654e+07	0	2.15667e+07	1.62965e+08	0	1.57987e+08	2.2416e+07	1.60476e+08	-2.83975
SMU1	1.32963e+07	0	5.45002e+06	9.32146e+08	0	9.28242e+08	9.37316e+06	9.30194e+08	-6.63285
SNAP23	2.49778e+07	100620000	6.05841e+07	0	0	0	6.20606e+07	0	25.8872
SND1	3.9437e+08	11254000	1.97413e+08	682797916	20094620	342517863	2.01013e+08	348470133	-0.793749
SNRNP200	5.54111e+08	0	5.49279e+08	9.44392e+08	1.67997e+06	4.65536e+08	5.51695e+08	4.70536e+08	0.229565
SNRPA1	4.70346e+07	0	4.48049e+07	124569500	0	116765561	4.59198e+07	1.20668e+08	-1.39385
SNRPD1	1.73086e+08	0	1.64952e+08	4889330000	0	4888100528	1.69019e+08	4888715264	-4.8542
SNRPD2	4.80901e+07	0	4.68257e+07	9.09339e+08	0	9.01579e+08	4.74579e+07	9.05459e+08	-4.25393
SNRPD3	8.64617e+07	0	8.34485e+07	947029920	8572700	476529017	8.49551e+07	4.77377e+08	-2.49036
SNRPE	5.60679e+07	0	5.03767e+07	3.80228e+08	8543150	1.90549e+08	5.32223e+07	193106971	-1.8593
SNRPF	8.32383e+06	0	4.61426e+06	2.3457e+08	0	2.27915e+08	6.46905e+06	2.31242e+08	-5.15971
SNRPG;SNRPGP15	0	0	0	1082931333	0	1074077619	0	1078504476	-30.0064
SNRPN;SNRPB	3.85136e+07	0	3.48946e+07	2.9779e+08	0	2.91094e+08	3.67041e+07	2.94442e+08	-3.00397
SNTB1	2.45654e+06	191590000	9.63849e+07	6055225	0	0	9.68105e+07	6055225	3.99891
SNX17	2.09691e+07	0	2.00841e+07	0	0	0	2.05266e+07	0	24.291
SNX18	9.18975e+06	5808100	5.80583e+06	0	0	0	6.93456e+06	0	22.7254
SNX2	2.19642e+07	0	1.51934e+07	297140000	0	292071982	1.85788e+07	294605991	-3.98706
SNX6	3.08963e+07	0	2.58937e+07	40226800	0	30367274	2.8395e+07	35297037	-0.313909
SNX9	5.1079e+06	0	1.03441e+06	0	0	0	3.07116e+06	0	21.5504
SOD2	0	0	0	277039948	0	273015362	0	275027655	-28.035
SPN	533308642	2350000000000	1180000000000	1.69984e+08	125402450	1.41575e+08	1180000000000	1.45654e+08	12.9782
SPOCK2	1.00807e+08	0	9.63239e+07	1.85036e+08	14298552	9.59937e+07	9.85657e+07	9.84428e+07	0.00179893
SPTAN1	3.11642e+07	0	2.6984e+07	4464788740	43450685	2246741762	2.90741e+07	2251660396	-6.27511
SPTAN1	6.38136e+08	279730000	4.52241e+08	4464788740	43450685	2247148675	4.56702e+08	2251796033	-2.30175
SPTAN1	3.11642e+07	0	2.22021e+07	0	0	0	2.66832e+07	0	24.6694
SPTAN1	6.38136e+08	279730000	4.50403e+08	0	0	0	4.56089e+08	0	28.7647
SPTBN1	413962963	269660000	3.32952e+08	2877853883	58480661	1467782192	3.38858e+08	1468038912	-2.11514
SQSTM1	3.31198e+07	0	2.66923e+07	0	0	0	2.9906e+07	0	24.8339
SREBF2	3.89494e+07	90634000	5.84519e+07	0	5.68551e+06	0	6.26784e+07	5.68551e+06	3.46261
SRGN	5.73914e+06	0	0	6.2731e+08	0	6.24583e+08	5.73914e+06	6.25946e+08	-6.76906
SRI	3.92556e+07	21399000	2.94077e+07	115375108	0	110165873	3.00207e+07	1.1277e+08	-1.90936
SRM	9.39012e+07	5574200	4.82851e+07	1.77802e+08	0	1.73157e+08	4.92535e+07	1.75479e+08	-1.833
SRP14	1.98136e+07	0	1.41245e+07	4.51176e+08	9025700	2.27068e+08	1.69691e+07	2.2909e+08	-3.75493
SRP68	4.37506e+06	0	0	56534500	0	50179726	4.37506e+06	53357113	-3.60831
SRP72	3.9737e+07	0	3.46179e+07	0	0	0	3.71775e+07	0	25.1479
SRPK1	6.34778e+06	0	0	0	0	0	6.34778e+06	0	22.5978
SRRT	6.22617e+07	0	5.3937e+07	9.20071e+07	0	9.15081e+07	5.80993e+07	9.17576e+07	-0.659306
SRSF2;SRSF8	0	0	0	106228000	0	97284511	0	1.01756e+08	-26.6005
SRSF3	2.47531e+07	0	1.60855e+07	158502000	8581400	74968477	2.04193e+07	80683959	-1.98235
SSB	2.72173e+07	282000	9.6725e+06	2139486667	0	2138726072	1.23906e+07	2139106370	-7.43162
SSBP1	0	0	0	4.39509e+08	9745900	2.19294e+08	0	2.2285e+08	-27.7315
SSRP1	2.25136e+07	0	1.73477e+07	1727393333	0	1717609950	1.99306e+07	1722501642	-6.43337
ST20-MTHFS;MTHFS	2.23148e+06	0	1.61355e+06	0	0	0	1.92251e+06	0	20.8746
STAT1	1204827160	238740000	721449149	83836175	1.50694e+08	1.07496e+08	721672103	1.14009e+08	2.6622
STAT2	594617	0	0	0	0	0	594617	0	19.1816
STAT3	3.88901e+07	12607000	2.26086e+07	0	0	0	2.47019e+07	0	24.5581
STAT4	1.50457e+06	1650400	0	0	0	0	1.57748e+06	0	20.5892
STAT5A	1.60259e+07	0	1.3656e+07	0	0	0	1.4841e+07	0	23.8231
STAT5B	6820000	0	2035753	0	0	0	4.42788e+06	0	22.0782
STIP1	9.08037e+07	60671000	6.87418e+07	6470613303	74306466	3264609810	7.34055e+07	3269843193	-5.47719
STK10	3.43469e+08	1585400000	9.61168e+08	6.70556e+07	1.31128e+08	9.86184e+07	9.63346e+08	9.8934e+07	3.28351
STK17B	0	19863000	10062641	0	0	0	1.49628e+07	0	23.8349
STK24	5.67938e+07	256040000	1.49949e+08	13176570	21029400	13167250	1.54261e+08	1.57911e+07	3.28819
STK26	1.48556e+07	80862000	4.09332e+07	4325985	0	1575834	4.55503e+07	2.95091e+06	3.94823
STK38	1.21332e+07	0	7.20072e+06	0	0	0	9.66696e+06	0	23.2046
STK4	5.82642e+07	0	5.51816e+07	0	0	0	5.67229e+07	0	25.7574
STMN1	0	142710000	133541664	9.87071e+08	0	9.83726e+08	138125832	9.85399e+08	-2.83472
STMN2	1.82062e+07	0	1.63355e+07	780835000	0	780333003	1.72709e+07	7.80584e+08	-5.49814
STOM	2.72667e+08	245400000	2.55693e+08	43836575	39602668	4.08507e+07	2.5792e+08	4.143e+07	2.63818
STRAP	3.01568e+08	0	3.00285e+08	2.50212e+08	0	2.41145e+08	3.00926e+08	2.45678e+08	0.29264
STX11	6.98198e+07	0	6.7397e+07	11451100	0	11082692	6.86084e+07	11266896	2.60629
STX4	1.29901e+08	168110000	1.40262e+08	60668750	5.87807e+07	5.4839e+07	1.46091e+08	5.80961e+07	1.33035
STXBP2	2.20259e+08	91938000	1.52892e+08	88681924	13828215	4.17327e+07	1.5503e+08	4.8081e+07	1.68901
STXBP3	1.19404e+08	347860000	2.24908e+08	18771578	1.35349e+07	1.19675e+07	2.30724e+08	14757998	3.9666
SUB1	1.65432e+07	0	6.70557e+06	861990000	17790600	436817310	1.16244e+07	438865970	-5.23855
SUGT1	1.78691e+06	0	0	5.66274e+08	0	5.64844e+08	1.78691e+06	5.65559e+08	-8.30606
SUPT16H	1.24728e+07	0	8.31987e+06	1696116810	14967428	845771130	1.03964e+07	8.52285e+08	-6.35719
SURF4	2.08481e+07	0	1.40645e+07	0	0	0	1.74563e+07	0	24.0572
SUSD3	1.90432e+07	62885000	3.17061e+07	2.64448e+07	0	2.20696e+07	3.78781e+07	2.42572e+07	0.64295
SYMPK	9.94877e+06	0	0	0	0	0	9.94877e+06	0	23.2461
SYNCRIP	2.10864e+07	6067900	1.04256e+07	1489079987	29181648	7.53472e+08	1.25266e+07	7.57244e+08	-5.91769
SYNGR2	9.90086e+06	3738000	1.66434e+06	0	0	0	5.10107e+06	0	22.2824
TAGLN2	5.38543e+08	607450000	568072347	854773500	1.06787e+08	4.72972e+08	5.71355e+08	4.78177e+08	0.256842
TALDO1	5.01235e+07	41240000	3.89844e+07	4357077150	7.76106e+07	2215912504	4.34493e+07	2216866757	-5.67305
TAOK3	3.3842e+07	16436000	1.67031e+07	0	0	0	2.2327e+07	0	24.4123
TARDBP;TDP43	1.21689e+07	0	1.11682e+07	155357000	0	147630453	1.16685e+07	1.51494e+08	-3.69856
TARS	1.46765e+08	5641800	7.38837e+07	4792333333	8527450	2399798277	7.54303e+07	2400219687	-4.99188
TBC1D10A	7.28975e+07	345930000	2.01712e+08	43243040	17024990	26312760	2.06847e+08	2.88603e+07	2.84141
TBC1D10B	1.39926e+07	34673000	1.55716e+07	49486550	0	42957920	2.14124e+07	46222235	-1.11014
TBC1D10C	5.71049e+07	49422000	4.40258e+07	0	0	0	5.01842e+07	0	25.5807
TBC1D15	1.15673e+07	0	8.88889e+06	0	0	0	1.02281e+07	0	23.286
TBCA	0	20019000	13427738	118183500	0	117828396	16723369	118005948	-2.81892
TBCB	4.24605e+07	17964000	2.27996e+07	3.21603e+08	0	3.19068e+08	2.77414e+07	3.20335e+08	-3.52947
TBCD	1.97852e+07	0	1.72841e+07	0	0	0	1.85346e+07	0	24.1437
TBCE	4.21469e+06	0	3.17848e+06	0	0	0	3.69659e+06	0	21.8178
TBK1	4.40765e+06	0	0	0	0	0	4.40765e+06	0	22.0716
TCAF2	8.99519e+07	0	8.98903e+07	21773300	0	21772275	8.99211e+07	2.17728e+07	2.04613
TCEB1	1.79679e+07	9462100	1.1266e+07	65171000	0	55455434	1.28987e+07	60313217	-2.22525
TCP1	1231827160	162280000	692571942	4.90289e+08	79241545	283305240	6.9556e+08	2.84279e+08	1.29087
TES	1.4658e+07	55269000	2.74724e+07	8.72918e+07	8.16445e+07	7.92624e+07	3.24665e+07	8.27329e+07	-1.34951
TF	1587160494	134000000000000	67000000000000	14580292250	9527521111	12043910504	67000000000000	12050574622	12.4409
TFG	0	0	0	377336500	0	374114249	0	3.75725e+08	-28.4851
TFRC	3.30556e+08	8711500	1.68639e+08	8.69132e+08	4.76586e+06	432777999	1.69302e+08	4.35559e+08	-1.36327
TGFB1	4.13605e+06	0	0	60960300	0	55831322	4.13605e+06	58395811	-3.81954
TGM3	0	4274200	2907881	0	0	0	3.59104e+06	0	21.776
THBS1	9.97889e+06	9979000	4.08869e+06	1851500	1.51148e+08	7.50377e+07	8.01553e+06	7.60123e+07	-3.24536
THBS4	5.27321e+07	73235000	6.04837e+07	3.02965e+07	1.48951e+07	2.18958e+07	6.21503e+07	2.23625e+07	1.47468
THEMIS	8.43358e+07	23819000	4.67058e+07	0	0	0	5.16202e+07	0	25.6214
THEMIS2	6.75568e+06	0	0	0	0	0	6.75568e+06	0	22.6877
THOC2	7.77333e+06	0	5.89373e+06	21609330	0	16346655	6.83353e+06	1.8978e+07	-1.47362
THOC3	1.17269e+06	0	0	0	0	0	1.17269e+06	0	20.1614
THOC5	8.22975e+06	0	4.2366e+06	0	0	0	6.23317e+06	0	22.5715
THOC6	5.6937e+06	0	3.79572e+06	0	0	0	4.74471e+06	0	22.1779
THOP1	5.98321e+06	0	960222	1523133333	0	1517351940	3.47172e+06	1520242637	-8.77444
THYN1	1.83852e+07	0	1.80872e+07	92444000	0	90079966	1.82362e+07	91261983	-2.32321
TIGAR	1.99395e+06	0	0	8.95467e+07	0	8.34098e+07	1.99395e+06	8.64782e+07	-5.43864
TKT	9.36704e+07	151860000	1.16264e+08	13050143889	596111790	6815704963	1.20598e+08	6820653547	-5.82163
TLN1	1395308642	1249500000	1320005266	5787526461	4.74515e+08	3128837622	1321604636	3130293026	-1.24401
TM9SF2	4.01358e+07	0	3.72421e+07	0	0	0	3.86889e+07	0	25.2054
TMBIM1	1.72778e+07	3382300	990229	0	2.82063e+07	2.20204e+07	7.21677e+06	2.51133e+07	-1.79903
TMC6	8.22457e+07	531870000	3.05225e+08	21172905	4.46565e+07	2.63661e+07	3.06447e+08	3.07318e+07	3.31783
TMC8	2.09667e+07	345510000	1.76698e+08	39393200	0	37718811	1.81058e+08	3.8556e+07	2.23143
TMED10	6.20926e+06	0	0	0	0	0	6.20926e+06	0	22.566
TMED2	1.38716e+07	0	1.35006e+07	0	0	0	1.36861e+07	0	23.7062
TMEM173	8.38519e+06	0	5.0184e+06	0	0	0	6.70179e+06	0	22.6761
TMOD3	6.43827e+07	4520700	3.22295e+07	3.97492e+07	0	3.49836e+07	3.3711e+07	3.73664e+07	-0.148524
TNFAIP3	57000000	56592000	54986257	2.33428e+06	0	0	5.61928e+07	2.33428e+06	4.58933
TNFAIP8	5.44926e+07	0	5.01179e+07	4550590	9636000	4170275	5.23053e+07	6118955	3.0956
TNFRSF1B	1.79889e+08	7866300	8.686e+07	26602150	0	25226078	9.15384e+07	25914114	1.82064
TNFRSF8	2.33185e+07	0	1.7706e+07	8.94021e+07	0	8.65836e+07	2.05122e+07	8.79928e+07	-2.1009
TNIK	4.51062e+07	75544000	5.24169e+07	0	10797180	2414770	5.7689e+07	6605975	3.12645
TNPO1	2.0716e+07	0	1.23187e+07	1.04296e+08	0	9.88026e+07	1.65174e+07	1.01549e+08	-2.62012
TNPO3	2.69802e+07	0	2.03262e+07	5.6966e+07	0	5.27806e+07	2.36532e+07	5.48733e+07	-1.21407
TOLLIP	6.28617e+06	0	0	0	0	0	6.28617e+06	0	22.5838
TOM1	5.30704e+06	0	2.23562e+06	0	0	0	3.77133e+06	0	21.8466
TOP1	3.52333e+06	948000	0	4.74846e+08	0	4.69806e+08	2.23567e+06	4.72326e+08	-7.72293
TOP2A	1.11527e+08	0	1.05757e+08	58002000	0	57841785	1.08642e+08	5.79219e+07	0.907399
TPI1	7.70938e+08	1438100000	1099839959	15422810558	1965434022	8692312698	1102959410	8693519093	-2.97856
TPM3	1.13262e+08	58146000	8.18644e+07	1834073820	48288845	9.32555e+08	8.4424e+07	9.38306e+08	-3.47433
TPM3	1.13262e+08	58146000	7.87648e+07	1388845668	43348000	709483465	8.33908e+07	7.13892e+08	-3.09775
TPM3	1124419753	617300000	8.65735e+08	1834073820	48288845	9.32037e+08	8.69151e+08	9.38133e+08	-0.110185
TPM3	1124419753	617300000	8.70547e+08	1388845668	43348000	712935140	8.70756e+08	715042936	0.284238
TPM4	8.46481e+08	207140000	5.17003e+08	3763067200	4.20496e+07	1899863862	5.23541e+08	1901660225	-1.86088
TPP2	514037037	91600000	3.02227e+08	1213913235	2.57933e+07	6.16898e+08	3.02621e+08	6.18868e+08	-1.03212
TPP2	514037037	91600000	3.00213e+08	0	0	0	3.0195e+08	0	28.1697
TPR	173691358	263000	84193372	2901680333	0	2895652212	8.60492e+07	2898666273	-5.07408
TPT1	6.17037e+07	74214000	5.90431e+07	5.86294e+08	64708960	3.25447e+08	6.49869e+07	3.25483e+08	-2.32436
TRA2B	1.29506e+07	0	6.88993e+06	2.94675e+08	0	2.86212e+08	9.92027e+06	2.90444e+08	-4.87173
TRAC	1.44988e+08	205140000	1.72805e+08	5.00742e+07	31206640	3.44372e+07	1.74311e+08	3.85727e+07	2.17601
TRADD	5.07889e+07	0	5.0153e+07	0	0	0	5.04709e+07	0	25.5889
TRAF1	2.29383e+07	0	2.15477e+07	0	0	0	2.2243e+07	0	24.4068
TRAF3	0	7951700	0	0	0	0	7951700	0	22.9228
TRAPPC4	4.71877e+06	0	1.42486e+06	0	0	0	3.07181e+06	0	21.5507
TRAPPC9	1.30877e+08	0	1.29315e+08	0	0	0	1.30096e+08	0	26.955
TRAT1	3.6963e+08	171710000	2.65183e+08	57981400	238692500	141292924	2.68841e+08	1.45989e+08	0.880893
TRBC1;TRBC2	0	44757000	35967318	37408125	37910060	3.30692e+07	40362159	3.61291e+07	0.159841
TRIM21	9.34136e+06	0	6.16102e+06	0	0	0	7.75119e+06	0	22.886
TRIM23	3.31815e+07	94067000	5.79752e+07	1.49911e+07	7010384	8.57888e+06	6.17412e+07	1.01934e+07	2.59859
TRIM25	3.30395e+07	0	2.54851e+07	0	0	0	2.92623e+07	0	24.8025
TRIM28	9.2021e+07	0	8.26831e+07	0	0	0	8.7352e+07	0	26.3803
TRIP12	2.19605e+06	0	0	0	0	0	2.19605e+06	0	21.0665
TRIP13	7.74247e+06	0	3.43647e+06	0	0	0	5.58947e+06	0	22.4143
TRNT1	8.53877e+06	0	5.56356e+06	3.52888e+07	0	3.31999e+07	7.05116e+06	3.42443e+07	-2.27993
TROVE2	3.53173e+06	0	66729.4	666826662	16757158	339011140	1.79923e+06	3.40865e+08	-7.56568
TRPV2	3.43099e+07	43934000	3.15285e+07	5225855	8229885	0	3.65908e+07	6727870	2.44326
TSG101	3.61691e+07	33021000	34582900	0	0	0	3.4591e+07	0	25.0439
TSN	4.11716e+06	2564800	0	937577388	21958875	4.72623e+08	3.34098e+06	4.77387e+08	-7.15874
TSNAX;DISC1	4.59309e+06	0	0	291195000	0	288358746	4.59309e+06	289776873	-5.97933
TSPAN14	1.1459e+08	581270000	3.39902e+08	5.45876e+07	20375875	3.6397e+07	3.45254e+08	3.71201e+07	3.21738
TSTA3	1.48123e+08	0	1.39375e+08	2693330	0	0	1.43749e+08	2693330	5.73802
TTC27	6.09062e+06	0	0	0	0	0	6.09062e+06	0	22.5382
TTC37	1.30802e+07	0	4.95028e+06	0	0	0	9.01527e+06	0	23.1039
TTLL12	1.4679e+08	0	1.4534e+08	0	0	0	1.46065e+08	0	27.122
TTN	0	0	0	140716365	6.21462e+06	6.35845e+07	0	7.01718e+07	-26.0644
TTR	5.15099e+06	0	0	1577645000	799110000	1187301673	5.15099e+06	1188018891	-7.84949
TTYH3	2.63049e+06	52178000	2.48899e+07	12126750	5.75668e+06	5.00225e+06	2.65661e+07	7.62856e+06	1.8001
TUBA1A;TUBA3E	7670123457	2397500000	5029666855	23716500	3734630	6764846	5032430104	1.14053e+07	8.7854
TUBA1B	1370617284	280430000	824815192	1171809567	9.82913e+08	1071755353	825287492	1075492484	-0.382029
TUBA4A	3.92247e+08	175930000	2.81904e+08	69880300	44243180	47446398	2.8336e+08	53856626	2.39544
TUBAL3	5.79568e+07	0	4.90317e+07	0	0	0	5.34942e+07	0	25.6729
TUBB	3734938272	1079400000	2405853344	497508900	3.7477e+08	4.34055e+08	2406730539	4.35445e+08	2.46651
TUBB6	7.75259e+06	0	1.03573e+06	0	0	0	4.39416e+06	0	22.0672
TUBB8	1169469136	331510000	749864965	2.34996e+08	8.30557e+07	1.5259e+08	750281367	1.56881e+08	2.25776
TUBG1;TUBG2	5.98309e+07	0	5.53679e+07	0	0	0	5.75994e+07	0	25.7795
TUBGCP2	1.05444e+07	0	8.96676e+06	0	0	0	9.7556e+06	0	23.2178
TWF1	3.43296e+06	0	0	36900900	0	32037613	3.43296e+06	3.44693e+07	-3.32778
TWF2	1.58901e+08	171840000	1.60283e+08	4.18266e+08	3.69528e+07	2.2455e+08	1.63675e+08	2.2659e+08	-0.46925
TXN	9.12556e+07	262150000	1.72146e+08	2906092778	1.68287e+08	1530728490	1.75184e+08	1535036200	-3.13133
TXNDC17	1.2421e+07	13990000	6.47367e+06	1563083333	0	1554569005	1.09616e+07	1558826169	-7.15186
TXNL1	6.29185e+06	0	0	1204433333	0	1202588341	6.29185e+06	1203510837	-7.57955
TYMP	6.36432e+06	743000	0	0	0	0	3.55366e+06	0	21.7609
TYMS	2.99185e+06	0	0	0	0	0	2.99185e+06	0	21.5126
U2AF2	2.12617e+07	0	2.05662e+07	2712756540	13227610	1360343603	2.09139e+07	1362109251	-6.02523
U2SURP	2.4463e+06	0	0	79564100	0	71373904	2.4463e+06	75469002	-4.94721
UAP1L1	2.16901e+06	0	0	0	0	0	2.16901e+06	0	21.0486
UBA1	1450370370	190990000	813159266	6.44954e+08	137378465	3.89529e+08	818173212	3.90621e+08	1.06664
UBA2	1.64519e+08	0	1.591e+08	0	0	0	161809147	0	27.2697
UBA3	1.5442e+07	0	1.46097e+07	987570000	0	978465443	1.50259e+07	9.83018e+08	-6.0317
UBA6	8.95395e+07	0	8.43573e+07	1412022	0	0	8.69484e+07	1412022	5.94433
UBA7	9.67296e+06	0	0	0	0	0	9.67296e+06	0	23.2055
UBE2I	0	0	0	453006000	0	452502881	0	4.52754e+08	-28.7542
UBE2K	4.67333e+06	9651400	6.95385e+06	894376000	0	886251765	7.09286e+06	8.90314e+08	-6.9718
UBE2L3	3.55926e+07	15317000	1.95222e+07	2409060560	28753260	1210366125	2.34773e+07	1216059982	-5.69481
UBE2L6	7.07272e+06	0	3.32491e+06	37049750	0	30296893	5.19882e+06	3.36733e+07	-2.69535
UBE2M	1.23081e+07	0	3.24409e+06	1121907667	0	1118357364	7.77612e+06	1120132516	-7.1704
UBE2O	3.42802e+06	0	740476	0	0	0	2.08425e+06	0	20.9911
UBE2Z	5.54284e+06	0	0	81568000	0	80682471	5.54284e+06	8.11252e+07	-3.87145
UBR4	5.34173e+07	0	4.67536e+07	2.58478e+08	0	2.50697e+08	5.00855e+07	2.54587e+08	-2.3457
UCHL3	4.90284e+06	3225100	0	2.13873e+08	0	2.06715e+08	4.06397e+06	2.10294e+08	-5.69337
UGP2	8.45593e+07	64040000	6.51249e+07	2319973011	213841550	1262111555	7.12414e+07	1265308705	-4.15063
UMPS	6.66481e+07	0	5.93323e+07	0	0	0	6.29902e+07	0	25.9086
UNC13D	3.30395e+07	0	2.89814e+07	0	0	0	3.10105e+07	0	24.8863
UNC45A	7.6642e+06	0	3.15027e+06	0	0	0	5.40723e+06	0	22.3665
UPF1	6.29074e+07	0	5.82154e+07	554012000	0	544073926	6.05614e+07	549042963	-3.18045
UROD	2.50259e+06	0	0	2135640000	0	2125692896	2.50259e+06	2130666448	-9.73367
USO1	6.61519e+07	1996000	3.08038e+07	3.64644e+08	0	3.59114e+08	3.29839e+07	3.61879e+08	-3.45567
USP14	4.48593e+07	0	3.88821e+07	306374110	4.06409e+07	1.64432e+08	4.18707e+07	1.70482e+08	-2.02561
USP15	1.26593e+07	0	3.72766e+06	4.39666e+08	0	4.35449e+08	8.19346e+06	4.37557e+08	-5.73886
USP24	5.80173e+06	0	0	0	0	0	5.80173e+06	0	22.4681
USP39	1.23951e+07	0	4.0764e+06	339712000	0	332594466	8.23573e+06	336153233	-5.35108
USP5	6.66852e+07	4025500	2.68608e+07	0	13139600	9887236	3.25238e+07	11513418	1.49818
USP7	3.21062e+07	0	3.11773e+07	159820600	0	158459239	3.16417e+07	1.5914e+08	-2.3304
USP9X	7.21198e+07	0	6.40903e+07	0	0	0	6.8105e+07	0	26.0213
UTRN	804704	318890000	1.55171e+08	7.91234e+06	0	282186	1.58289e+08	4.09726e+06	5.27175
UTS2	5.03395e+06	0	1.74181e+06	99411400	6199050	44817574	3.38788e+06	5.01427e+07	-3.88758
VAMP7	1.23753e+07	0	6.40607e+06	2.6623e+07	0	2.15959e+07	9.39069e+06	2.41094e+07	-1.36029
VARS	6.91247e+08	3543900	3.44194e+08	6.02122e+08	0	5.99472e+08	3.46328e+08	6.00797e+08	-0.794739
VASP	1.25543e+08	36275000	7.47405e+07	588298250	29093300	301290090	7.88529e+07	3.06227e+08	-1.95737
VAV1	1.68778e+07	0	1.61083e+07	0	0	0	1.6493e+07	0	23.9754
VBP1	1.39654e+07	0	5.20628e+06	4.59512e+08	0	4.52838e+08	9.58585e+06	4.56175e+08	-5.57254
VCL	2.22469e+07	3791800	5.58176e+06	1270150000	1.44449e+07	6.38005e+08	1.05402e+07	6.40867e+08	-5.92606
VCP	6.94914e+08	395950000	5.44569e+08	11593747967	4.28103e+08	6006018680	5.45144e+08	6009289893	-3.46248
VCPIP1	1.66753e+06	0	0	0	0	0	1.66753e+06	0	20.6693
VDAC1	983852	0	0	2537525	2079955	0	983852	2308740	-1.23059
VIM	3426172840	992900000	2207093995	1666659378	3.47708e+08	1002000936	2208722278	1005456128	1.13536
VNN1	5.62667e+06	10678000	7.72218e+06	8.55251e+07	72452800	7.86491e+07	8.00895e+06	7.88756e+07	-3.2999
VPS13C	1.28012e+06	0	0	3.59363e+07	0	3.32494e+07	1.28012e+06	3.45928e+07	-4.75612
VPS26A	7.31321e+06	0	0	3.29443e+08	2487315	1.61978e+08	7.31321e+06	1.64636e+08	-4.49263
VPS29	4.54037e+07	0	4.42449e+07	0	0	0	4.48243e+07	0	25.4178
VPS35	2.04889e+08	28208000	1.06995e+08	74477000	0	66762334	1.13364e+08	70619667	0.682819
VPS4B	3.69346e+07	0	2.75928e+07	1392090	5390320	0	3.22637e+07	3391205	3.25004
VRK1	7.03543e+07	0	6.57998e+07	0	0	0	6.80771e+07	0	26.0207
VTN	1.57321e+08	0	1.48375e+08	217666880	201530600	205324222	1.52848e+08	2.08174e+08	-0.445694
WARS	1.36123e+08	53515000	8.73888e+07	7480841922	215166900	3840621191	9.23424e+07	3845543338	-5.38005
WAS	57300000	12495000	28787137	17477400	0	8538560	3.28607e+07	13007980	1.33697
WASF2	8.36395e+07	99173000	8.2489e+07	22505050	14645100	15298421	8.84338e+07	17482857	2.33866
WDR1	1977160494	1344300000	1655052947	2827663444	1038755583	1928797105	1658837814	1931738711	-0.219727
WDR11	2.41049e+07	0	2.33817e+07	0	0	0	2.37433e+07	0	24.501
WDR12	1.08683e+07	0	2.30006e+06	386227000	0	377790410	6.58417e+06	382008705	-5.85846
WDR3	1.36086e+06	0	0	0	0	0	1.36086e+06	0	20.3761
WDR37	0	0	0	0	0	0	0	0	0
WDR48	4.88333e+06	0	456362	61785300	0	55605868	2.66985e+06	58695584	-4.45842
WDR61	7.78185e+07	0	7.11136e+07	0	0	0	7.4466e+07	0	26.1501
WDR77	3.86111e+07	0	3.5334e+07	243921000	0	242142572	3.69726e+07	243031786	-2.71662
WDR82	8.38198e+07	0	8.31588e+07	63174700	0	60242069	8.34893e+07	6.17084e+07	0.436125
WIPF1	5.84111e+06	0	0	0	0	0	5.84111e+06	0	22.4778
XP32	0	0	0	0	0	0	0	0	0
XPNPEP1	3.1458e+07	7408200	1.31758e+07	1511620000	1.38572e+07	7.55629e+08	1.73473e+07	7.60369e+08	-5.45391
XPO1	3.84469e+08	9010700	1.90476e+08	1213696282	3743625	6.02837e+08	1.94652e+08	6.06759e+08	-1.64023
XPO4	7.10123e+06	0	2.5474e+06	0	0	0	4.82432e+06	0	22.2019
XPO5	3.25951e+07	0	3.22557e+07	0	0	0	3.24254e+07	0	24.9506
XPO6	8.32494e+06	0	2.08459e+06	0	0	0	5.20476e+06	0	22.3114
XPO7	1.26469e+08	951580	5.90312e+07	65425900	0	57956980	6.21507e+07	61691440	0.0106992
XPOT	6.97642e+07	0	6.63079e+07	4.35343e+08	0	4.27258e+08	6.8036e+07	4.313e+08	-2.66432
XRCC5	8.63938e+08	2489000	4.31086e+08	1841029789	5.39142e+07	9.42556e+08	4.32505e+08	945833291	-1.12887
XRCC6	5.03222e+08	8247700	2.52637e+08	1381631814	116197780	744460810	2.54702e+08	7.4743e+08	-1.55313
XRN2	4.27333e+07	0	4.11667e+07	1.52148e+08	0	1.45268e+08	4.195e+07	1.48708e+08	-1.82574
YARS	5.07494e+07	11216000	2.70179e+07	95004400	8.53453e+06	4.47334e+07	2.96611e+07	4.94241e+07	-0.736643
YKT6	5.14099e+06	4998100	3.01714e+06	9.08673e+07	0	8.35056e+07	4.38541e+06	8.71865e+07	-4.31332
YTHDF3;YTHDF1	756778	0	86397.8	79055674	0	76456970	421588	77756322	-7.52698
YWHAB	6.75815e+08	894380000	7.81441e+08	1368308208	1.79745e+08	7.66124e+08	7.83878e+08	7.71392e+08	0.0231652
YWHAE	445962963	756180000	5.9184e+08	1998836718	76210300	1033550152	5.97994e+08	1036199057	-0.793098
YWHAG	1.2521e+08	156920000	1.38199e+08	783234516	45393400	409057206	1.4011e+08	4.12562e+08	-1.55805
YWHAH	3.15543e+08	217340000	259264079	6.70448e+08	0	6.6786e+08	2.64049e+08	6.69154e+08	-1.34153
YWHAQ	4.08321e+08	474140000	4.39695e+08	633466671	5.6933e+07	3.38578e+08	4.40719e+08	3.42992e+08	0.361681
YWHAZ	1632839506	2230400000	1928549190	2741334425	4.08286e+08	1568173444	1930596232	1572598104	0.295896
ZAP70	1.54123e+08	178560000	1.65243e+08	12747284	1.50164e+06	3.293e+06	1.65975e+08	5.84731e+06	4.82705
ZC3HAV1	1.46099e+08	177180000	1.52123e+08	1.47145e+07	14455225	1.43426e+07	1.58467e+08	1.45041e+07	3.44965
ZC3HAV1L	1.21221e+07	0	5.43185e+06	0	0	0	8.77698e+06	0	23.0653
ZYX	3.49222e+07	22067000	2.81583e+07	6.39397e+07	10134105	3.69771e+07	2.83825e+07	3.7017e+07	-0.383185
ZZEF1	1.70407e+06	0	0	9332630	0	0	1.70407e+06	9332630	-2.4533

## Sheet: enriched_above threshold
UC						LC
Above threshold (median)						Above threshold (median)
Gene.names	UC1	UC2	UC3	UC avg		Gene.names	LC1	LC2	LC3	LC avg
ENO1	48463500083	3795703222	26125290863	26128164723		MSN	13022222222	499000000000000	250000000000000	250000000000000
LDHA	43701912333	2320093000	23005724895	23009243409		KRT1	3418765432	360000000000000	180000000000000	180000000000000
PGK1	36411012873	1315567389	18853887581	18860155948		KRT9	2245061728	340000000000000	170000000000000	170000000000000
LCP1	30705565575	4096513889	17399892749	17400657404		HLA-A	18037037037	135000000000000	67500000000000	67500000000000
TF	14580292250	9527521111	12043910504	12050574622		TF	1587160494	134000000000000	67000000000000	67000000000000
ALDOA	21569676908	1172379444	11365581020	11369212457		ENO1	7537901235	131000000000000	65500000000000	65500000000000
MSN	14573871750	5366266778	9961637272	9967258600		LCP1	2649259259	4790000000000	2400000000000	2400000000000
PKM	18045415675	1041675667	9534171034	9540420792		LCK	1080950617	3320000000000	1660000000000	1660000000000
LDHB	17296636867	1157283022	9217191711	9223703867		SPN	533308642	2350000000000	1180000000000	1180000000000
PFAS	8948763333	0	8943756287	8946259810		CD3E	1125827160	2190000000000	1100000000000	1100000000000
GPI	16295532808	1164278589	8725480007	8728430468		CD2	923382716	2080000000000	1040000000000	1040000000000
TPI1	15422810558	1965434022	8692312698	8693519093		B2M	1798271605	1590000000000	796000000000	796000000000
FDPS	7857493333	0	7849439570	7853466452		RHOA	601345679	1440000000000	720000000000	720000000000
TKT	13050143889	596111790	6815704963	6820653547		PKM	12654320988	3610200000	8130708782	8131743257
PFN1	12315400208	1104333000	6709852415	6709861874		MYH9	8246913580	3585500000	5910778794	5914397458
A2M	6936148333	5887395000	6407082421	6410208585		CLIC1	1769259259	9383600000	5569974491	5574277917
FLNA	11331420178	1037799557	6178220870	6182480202		MYO1G	3084938272	7460100000	5270665895	5271901389
FABP5	12129533333	8601000	6059166658	6065766997		EZR	2689012346	7584800000	5132482655	5135431667
VCP	11593747967	4.28103e+08	6006018680	6009289893		GAPDH	8335061728	1872400000	5101063483	5102841737
SERPINA1	6152410456	5796143333	5972726789	5973760193		TUBA1A;TUBA3E	7670123457	2397500000	5029666855	5032430104
HSP90AB1	10764694111	1092494767	5923509018	5926899299		CFL1	5332592593	3799700000	4566081439	4566124677
KRT1	3421537417	8249711111	5834271987	5835173505		CORO1A	5807654321	3019100000	4410065043	4412273121
GDI2	10870377245	5.75413e+08	5714396482	5720062236		PGK1	4364444444	3893200000	4125873815	4127839420
ACTN4	9388979770	1450480457	5410608934	5416689720		GNAI2	2970740741	4097800000	3531855807	3533465516
RPL12	4914700000	0	4912406991	4913553496		ANXA6	3692592593	2985300000	3332340864	3336744486
SNRPD1	4889330000	0	4888100528	4888715264		IQGAP1	2239382716	4294200000	3257280148	3263620955
PPIA	8868643300	6.52508e+08	4760103161	4760418305		PFN1	1886172840	4577100000	3226275179	3229849340
CAND1	8566390830	34112540	4296834593	4299112654		EEF1A1;EEF1A1P5	3657283951	2742200000	3195048702	3198177551
HSPA8	7523175158	8.80099e+08	4192052954	4198442486		ITGAL	2532469136	3829900000	3180802324	3181057153
IPO5	8286988515	5307620	4145208655	4145834930		HSP90AB1	4796666667	1520400000	3151902251	3156322973
C3	4701635350	3341910214	4020607903	4021384489		ALDOA	2308271605	3787300000	3043887788	3046486464
WARS	7480841922	215166900	3840621191	3845543338		HLA-B	3791604938	2282200000	3030274827	3034693255
RPS18	3751560000	0	3747592570	3749576285		C3	2905925926	0	2905140652	2905533289
PRDX1	7123898197	3.71703e+08	3738201404	3744600871		ITGA4	1517037037	4272700000	2893492169	2894409735
H2AFV;H2AFZ	3712646667	0	3703884209	3708265438		FLNA	2946419753	2719500000	2824483774	2830134509
HP	3962060000	3283426667	3622691387	3622726018		PTPRC	5517283951	115940000	2806768586	2813330846
SF3B1	3607913333	0	3599526255	3603719794		HSPA8	3837654321	1664300000	2747027543	2749660621
ETF1	3601960000	0	3599546050	3600753025		ITGB2	2025432099	3424100000	2719831958	2723121352
HIST2H3A	6403749718	3.96281e+08	3391534205	3397188320		SLC9A3R1	1027703704	4328700000	2669735085	2675379596
KRT9	1802619250	4953862222	3378025934	3378169135		EEF2	4695679012	536860000	2610524208	2614354407
PGD	6718936922	37842835	3373919197	3376899651		LDHA	2067777778	2913100000	2488827005	2489901594
HSP90AA1	6334547364	4.04549e+08	3366688644	3368594858		ANXA2;ANXA2P2	2132716049	2834400000	2479708922	2482274990
EEF2	6059893111	5.79411e+08	3315248119	3318183987		TUBB	3734938272	1079400000	2405853344	2406730539
ALDOC	6430539622	154955150	3287777613	3291090795		ACTN4	1971975309	2829700000	2392493853	2398056387
STIP1	6470613303	74306466	3264609810	3269843193		CD8A	593704	4665300000	2323576598	2329823434
FKBP4	6488619326	1.26e+07	3249960299	3250393219		DPP4	2184567901	2473300000	2326294937	2328054279
H2AFX;HIST1H2AA	3164503333	0	3161838576	3163170955		EHD1	9.73185e+08	3581200000	2275461684	2276615623
TLN1	5787526461	4.74515e+08	3128837622	3130293026		HLA-C	2205555556	2338300000	2268504169	2270786575
CORO1A	4987441175	1157132467	3071757438	3072110360		VIM	3426172840	992900000	2207093995	2208722278
HMGB2	5255583980	670139960	2962491244	2962738395		FASN	4191975309	106610000	2146193086	2148259465
MDH1	5470703222	3.81061e+08	2923090528	2924951472		CLTC	3628888889	486610000	2056057718	2057185536
TPR	2901680333	0	2895652212	2898666273		CD44	1303456790	2590900000	1941974648	1945443813
CAPZB	5634116444	1.62425e+08	2891681272	2896074102		YWHAZ	1632839506	2230400000	1928549190	1930596232
APEX1	5755563333	20339800	2881764387	2885889173		ACTR3	2185432099	1485100000	1825657425	1832063175
HIST1H4A	5508143778	1.84063e+08	2841821485	2844676058		ATP1A1	1228037037	2423900000	1816976272	1822971103
MYH9	4360509233	1218795977	2780649056	2786651422		A2M	1762469136	0	1759115632	1760792384
CAP1	5063482808	3.38054e+08	2699530257	2700355563		ARHGDIB	1068790123	2419100000	1734911947	1740934023
IQGAP1	4633498000	7.61915e+08	2690133700	2695182311		RAC2	1027296296	2409600000	1715583437	1717493244
NME1	5239475780	49515950	2637428595	2642140108		GNB2	1602962963	1747700000	1667412114	1672691692
CFL1	4496660083	7.54903e+08	2623288398	2624950531		WDR1	1977160494	1344300000	1655052947	1658837814
RPS13	2591780000	0	2588334712	2590057356		HPX	1286172840	2007300000	1644739324	1646070721
RPS7	2590084280	0	2588720768	2589402524		RAP1B	1332716049	1887900000	1608702563	1609772871
RPS4X	5056869120	10393274	2533254938	2533505777		CD53	1083617284	2086800000	1578621324	1583012869
PEBP1	4740328000	2.69029e+08	2499749869	2503035734		IQGAP2	4.76543e+08	2619300000	1539649224	1545164145
PARP1	4938053333	8991920	2466760847	2471268700		ITGB7	6.71716e+08	2339800000	1501681668	1504399239
ARHGDIA	4335823778	602291500	2465376871	2467830716		CD5	1160419753	1685300000	1415039417	1420253057
HIST1H1B	2467549980	0	2467077320	2467313650		HP	2690370370	2615000	1338848583	1343944651
HNRNPAB	4845273360	46980052	2445725288	2445992900		RAN	2507283951	164360000	1330458861	1334034271
TARS	4792333333	8527450	2399798277	2400219687		RNF213	1330000000	0	1325223586	1327611793
ACTN1	4676284978	80848450	2378489897	2378541108		CDC42	8.79136e+08	1771400000	1324077577	1324871127
PAICS	4661630163	6.43231e+07	2357472236	2361141839		TLN1	1395308642	1249500000	1320005266	1321604636
EEF1G	4544151700	1.6433e+08	2344681823	2351054619		GPI	9.46136e+08	1611400000	1269829616	1275788473
CACYBP	4641896750	37793268	2331178615	2336956211		SIT1	5.50432e+08	1931500000	1236072372	1239334824
RPS26;RPS26P11	2303043333	0	2298811723	2300927528		PPIA	1189493827	2,24e+09	1182693404	1186093616
HNRNPD	4520391900	8.24469e+07	2293217352	2298685371		C16orf54	2.66358e+08	2042600000	1149170456	1152709494
C1QBP	4564240000	3589550	2279084448	2282304666		ICAM3	4.61938e+08	1801500000	1123896640	1129111637
SPTAN1	4464788740	43450685	2247148675	2251796033		SELPLG	4.92519e+08	1746800000	1115636844	1118318454
CARS	2247790000	0	2243821666	2245805833		TPI1	7.70938e+08	1438100000	1099839959	1102959410
API5	4468376667	12309070	2238030838	2239572192		GZMB	350691358	1840600000	1089648332	1093646563
TALDO1	4357077150	7.76106e+07	2215912504	2216866757		CD82	3.84556e+08	1786400000	1079508377	1083487977
ARHGDIB	3364151118	1032018189	2197239140	2197802816		RPSA	2050493827	118630000	1080419870	1083181232
IGHA1	1769921667	2602573333	2178918425	2183804475		HBA1;HBA2	1145827160	999290000	1066410796	1070509319
GAPDH	3929389414	4.27353e+08	2177476967	2178073016		IFITM1	520691358	1551600000	1028397033	1033562797
PREP	2175080000	0	2169860884	2172470442		CAP1	1546666667	521270000	1031517739	1033151469
GSTP1	4120484411	1.88469e+08	2145327286	2151426760		ACTR2	1325061728	625660000	973140760	9.74621e+08
PGAM1	3994963783	3.04015e+08	2142455905	2147144755		STK10	3.43469e+08	1585400000	9.61168e+08	9.63346e+08
SSB	2139486667	0	2138726072	2139106370		HSP90AA1	1335308642	538150000	930830962	9.34763e+08
UROD	2135640000	0	2125692896	2130666448		GNB2L1	1772345679	92897000	9.31416e+08	9.32219e+08
EZR	3410856010	829686630	2112082413	2117541684		BSG	8.64938e+08	994360000	9.28089e+08	9.29129e+08
EEF1A1;EEF1A1P5	2940033267	1255526533	2093812392	2096457397		SLC1A5	3.62481e+08	1498400000	9.25787e+08	9.28889e+08
IGHG1	2429158091	1691823150	2056699148	2059226796		CD247	6.16099e+08	1238600000	9.18219e+08	924305970
PSMA5	3873844667	2.41804e+08	2051944046	2055864245		HIST1H4A	1267037037	559540000	9.03957e+08	9.10178e+08
ANXA2;ANXA2P2	3142937778	9.51805e+08	2045167843	2046636892		PGAM1	1280000000	539220000	909053641	909424547
NCL	3837082422	248331700	2034230792	2039881638		TPM3	1124419753	617300000	8.65735e+08	8.69151e+08
CAPZA1	3766658595	298210725	2024961466	2029943595		RPS27A	1090765432	610200000	844933652	848633028
PLEC	2012167694	0	2006636699	2009402197		TUBA1B	1370617284	280430000	824815192	825287492
RRM2	1982916667	0	1974472473	1978694570		DEF6	2.72704e+08	1379900000	8.22981e+08	8.25195e+08
PRDX2	3670517636	2.813e+08	1973337271	1975051581		UBA1	1450370370	190990000	813159266	818173212
PSMB4	3593938222	3.26663e+08	1957025594	1959208994		ITGB1	7.10296e+08	876910000	7.93098e+08	7.93435e+08
RPS17	1952810000	0	1948973851	1950891926		YWHAB	6.75815e+08	894380000	7.81441e+08	7.83878e+08
C4B	2490470000	1416302020	1945005868	1950592629		TUBB8	1169469136	331510000	749864965	750281367
WDR1	2827663444	1038755583	1928797105	1931738711		MCM2	7.47259e+08	0	7.44411e+08	7.45835e+08
B2M	2611863333	1224692111	1917136548	1917897331		PPP1CA	967691358	523350000	737484752	7.42842e+08
IGKC	1419434313	2395746667	1900193963	1905124981		DYNC1H1	1468888889	13631000	7.35047e+08	7.39189e+08
TPM4	3763067200	4.20496e+07	1899863862	1901660225		FAM65B	6.39198e+07	1406800000	7.28836e+08	7.33185e+08
KPNB1	3669614654	3.97055e+07	1846736448	1852018855		STAT1	1204827160	238740000	721449149	721672103
LTA4H	3517353333	96754600	1800788033	1804965322		SERPINA1	7.23358e+08	0	7.19288e+08	7.21323e+08
PTPRC	2307010556	1302609333	1804770375	1804796755		APOA1	7.24148e+08	0	7.17489e+08	7.20819e+08
RPS5	1791807960	0	1786484102	1789146031		CD3D	401345679	1035500000	7.12423e+08	7.16423e+08
CHORDC1	1780606667	0	1777212295	1778909481		GNG2	6.83877e+08	715680000	6.92925e+08	6.97494e+08
IL2RA	1777835000	0	1777818078	1777826539		TCP1	1231827160	162280000	692571942	6.9556e+08
FASN	3540809380	1.98321e+07	1770592998	1777078143		CCT8	1132469136	256060000	688573363	6.92367e+08
NPM1	3282257356	236634500	1758293439	1759061765		CCT2	1273827160	110720000	683815232	6.89454e+08
SSRP1	1727393333	0	1717609950	1722501642		LDHB	5.90123e+08	779170000	6.82229e+08	6.83841e+08
HSPD1	3381319799	3.30162e+07	1700800595	1705045526		SLC3A2	7.32235e+08	620270000	672725676	675076748
HNRNPL	3378826667	3.26181e+07	1701542800	1704329178		HLA-DRA	4.51852e+08	898500000	669657567	673336473
PSMA6	3032835889	2.81793e+08	1651796703	1655475213		CCT6A	1153765432	159270000	656136629	656390687
PABPC1	3265836884	10048867	1636953637	1637613129		ARF1	6.62506e+08	649510000	6.52068e+08	6.54695e+08
COTL1	2820073849	449097700	1634125300	1634432283		EIF4A1	1119629630	178800000	644728871	6.4772e+08
ILF2	3211840533	5.55801e+07	1628880849	1632100505		ARPC2	7.3442e+08	556440000	6.44973e+08	6.45278e+08
RPS25	1636006667	0	1626127522	1631067095		MYL6	9.50333e+08	338530000	6.40033e+08	6.42965e+08
FNBP1	1623390000	0	1622294634	1622842317		MTHFD1	1063814815	190210000	6.19813e+08	6.24613e+08
RPS14	3208450980	4719350	1603575818	1605582049		ARF6	4.06926e+08	828970000	615078896	6.16992e+08
CUL2	1602746667	0	1596681296	1599713982		CD97	7.49716e+08	470970000	6.068e+08	609161891
PSM8;PSMB8	2880167444	306742650	1592083443	1592997846		CAPZA1	5.81667e+08	640910000	6.02178e+08	6.08252e+08
CDC37	1579830000	0	1576023750	1577926875		IGSF8	2.08198e+08	1009500000	6.01247e+08	6.06315e+08
YWHAZ	2741334425	4.08286e+08	1568173444	1572598104		FERMT3	7.16049e+08	498280000	6.0312e+08	6.05817e+08
PARK7	3050782457	96581700	1569354000	1572239386		SLC1A4	3.30173e+08	877960000	5.99664e+08	6.02599e+08
EIF2S3;EIF2S3L	1571463333	0	1568871794	1570167564		COTL1	3.42469e+08	864020000	5.9914e+08	6.01877e+08
TXNDC17	1563083333	0	1554569005	1558826169		SLC16A3	5.26049e+08	675400000	5.95679e+08	5.99043e+08
DDB1	3002183511	8.66412e+07	1544035007	1544286584		YWHAE	445962963	756180000	5.9184e+08	5.97994e+08
PSMB1	2845458000	242859500	1536462849	1541593450		EHD4	9.22704e+08	275380000	5.90086e+08	5.96057e+08
TXN	2906092778	1.68287e+08	1530728490	1535036200		CCT7	1095246914	83455000	587929385	5.88877e+08
THOP1	1523133333	0	1517351940	1520242637		RAB8B	4.20222e+08	759610000	5.85389e+08	5.88407e+08
HPRT1	2928986100	9.95251e+07	1506835606	1511782280		ANXA5	6.30531e+08	542870000	5.80974e+08	5.84792e+08
PSMA7	2736876583	2.59212e+08	1491352873	1495813874		CYFIP2	558962963	605040000	5.78282e+08	5.80762e+08
ANXA6	2044128517	9.23516e+08	1479835397	1482493397		DARS	1034679012	125750000	575304767	5.78578e+08
RPL10A	1483842460	0	1479073542	1481458001		PTPN6	959037037	195110000	5.68774e+08	5.74307e+08
FLNB	1483836333	0	1477141645	1480488989		TAGLN2	5.38543e+08	607450000	568072347	5.71355e+08
SPTBN1	2877853883	58480661	1467782192	1468038912		ATIC	1003098765	119310000	5.60809e+08	5.61072e+08
SERPINA3	1656025667	1276877333	1465432526	1466111842		GLIPR2	1.9584e+08	925380000	5.5599e+08	5.5907e+08
ENO2	2839542236	84735452	1458727227	1461001638		CCT3	1000950617	112420000	5.53974e+08	5.55781e+08
PA2G4	2768392200	1.14125e+08	1435784415	1439433833		PTPRCAP	2.77469e+08	835160000	5.46615e+08	5.53081e+08
NUMA1	2830862333	3.11779e+07	1430048692	1430696320		DOCK10	7.39728e+08	370430000	5.45513e+08	5.5189e+08
DHPS	1426293333	0	1416902637	1421597985		SNRNP200	5.54111e+08	0	5.49279e+08	5.51695e+08
PPA1	2815095183	1.53037e+07	1409964471	1413454440		PAG1	1.22549e+08	980460000	5.42645e+08	548551318
PSMA2	2528674444	279526000	1403739910	1403980118		VCP	6.94914e+08	395950000	5.44569e+08	5.45144e+08
DPP3	2721992525	85858200	1400981691	1402944139		CD3G	3.84235e+08	707870000	541410968	5.44505e+08
AHSA1	1386743333	0	1383011142	1384877238		LGALS1	3.3463e+08	756770000	5.40478e+08	5.43959e+08
AP1B1	1374578598	0	1369277355	1371927977		CCT5	1007148148	81961000	537404704	542171284
ABRACL	1371240000	0	1366073471	1368656736		SERPINA3	5.38481e+08	0	5.31594e+08	5.35038e+08
U2AF2	2712756540	13227610	1360343603	1362109251		GNB1	609617284	450580000	527187791	5.29128e+08
MIF	2642262583	80515900	1361129586	1361302690		FLOT1	1.21952e+08	937970000	524460521	5.28127e+08
AKR1B1	2678243333	36921250	1357272095	1357478893		NUMA1	9.85185e+08	69027000	5.18867e+08	5.2436e+08
SERPINB1	2442629556	2.63447e+08	1352666722	1352914315		TPM4	8.46481e+08	207140000	5.17003e+08	5.23541e+08
LYPLA1	1352303333	0	1348974627	1350638980		SDCBP	4.57025e+08	583600000	5.18048e+08	5.19558e+08
PGM1	2667602450	19421924	1343486558	1343503644		DHX9	1034358025	3852000	5.17619e+08	5.1861e+08
APEH	2656532317	2.58898e+07	1339209183	1340543778		CFB	5.19753e+08	0	5.13287e+08	5.1652e+08
RPS3	2604637144	6.01805e+07	1331177897	1331998503		CD48	3.56543e+08	676930000	508198038	513890416
PSMA4	2499830778	158143500	1324729151	1327567810		HLA-DRB1	6.2963e+07	962470000	5.10671e+08	5.12035e+08
CNDP2	2552195211	82362000	1310097839	1314885017		DOCK8	3.63235e+08	651600000	501807256	5.05547e+08
RPL5	2582697507	11976550	1296996313	1297223457		ADAM10	2.80531e+08	733540000	5.0257e+08	5.05547e+08
PSMA1	2339392214	204444500	1271140219	1271658978		GDI2	334037037	677720000	4.9634e+08	5.02699e+08
UGP2	2319973011	213841550	1262111555	1265308705		RHOG	3.60605e+08	644210000	4.93968e+08	4.99594e+08
HSPE1;HSPE1-MOB4	2467719661	4.66547e+07	1254402822	1256259050		ARPC1B	6.49728e+08	352630000	4.95787e+08	4.99382e+08
IFITM1	1685250000	826571400	1253570660	1255130687		CCT4	8.43494e+08	158180000	4.95513e+08	4.99062e+08
CS	1251413410	0	1243003725	1247208568		ARPC4-TTLL3;ARPC4	5.35457e+08	453390000	4.87593e+08	4.92147e+08
NAE1	1248403333	0	1239006812	1243705073		FLOT2	1.36012e+08	850270000	4.85106e+08	4.90463e+08
RPS24	2479703333	8217400	1239278683	1242399805		CD6	2.4463e+08	737290000	4.834e+08	4.8844e+08
ACAT2	2463820000	6412245	1232358853	1234197033		MCM5	4.92753e+08	0	4.83635e+08	4.88194e+08
ARPC2	1997800000	4.55674e+08	1217555069	1223676433		GARS	480345679	0	479789297	480067488
PPP2R4	1225580000	0	1217055864	1221317932		DIP2B	4.60432e+08	494490000	4.74879e+08	4.766e+08
UBE2L3	2409060560	28753260	1210366125	1216059982		FMNL1	1.86173e+08	753680000	4.68819e+08	4.69557e+08
LGALS1	2142133518	2.92086e+08	1213931368	1216050140		MVP	7.62889e+08	174390000	4.61134e+08	4.66138e+08
RPS3A	2415629717	15589982	1206250786	1212490162		PDCD6IP	4.18235e+08	502080000	455169945	4.58495e+08
KPNA3	1212013333	0	1205543944	1208778639		SPTAN1	6.38136e+08	279730000	4.52241e+08	4.56702e+08
TXNL1	1204433333	0	1202588341	1203510837		CXCR4	4.57062e+08	457250000	4.54305e+08	4.56206e+08
TTR	1577645000	799110000	1187301673	1188018891		ICAM1	6.00741e+08	299170000	4.41995e+08	4.47302e+08
NASP	1188638333	0	1185423740	1187031037		CAPZB	4.56407e+08	428100000	4.40919e+08	441808713
HLA-B	1720797036	6.42685e+08	1180264036	1181248645		YWHAQ	4.08321e+08	474140000	4.39695e+08	4.40719e+08
HNRNPA2B1	2043644967	2.92812e+08	1165106971	1167188020		RASAL3	2.86593e+08	586660000	4.31873e+08	4.35042e+08
RDX	1166670000	0	1166497645	1166583823		XRCC5	8.63938e+08	2489000	4.31086e+08	4.32505e+08
HSPA4	2304588659	1.98754e+07	1155901749	1160121935		CIB1	1.6842e+08	688200000	4.23001e+08	4.2654e+08
FAH	2278314383	31072750	1150699839	1153362324		MIF	337617284	515380000	418212769	4.23737e+08
HIST2H2AC;HIST2H2AA3	2272196667	18420300	1135373094	1141996687		MYL12A;MYL12B;MYL9	710382716	139820000	416937379	4.2238e+08
AP2B1	1141427333	0	1136714448	1139070891		S100A4	1.22525e+08	715110000	4.09046e+08	4.1556e+08
MEMO1	1136476667	0	1127987247	1132231957		LSP1	2.85086e+08	542260000	4.10071e+08	4.12472e+08
HNRNPA1;HNRNPA1L2	2075128422	1.69498e+08	1119408852	1121345047		DHX15	4.14642e+08	0	4.09951e+08	4.12296e+08
UBE2M	1121907667	0	1118357364	1120132516		ARF4	5.24889e+08	289290000	4.06631e+08	4.06937e+08
ACO2	1118319000	0	1118124780	1118221890		GNAS	3.21753e+08	486050000	3.99836e+08	4.02546e+08
HLA-A	1547101117	6.75942e+08	1103556373	1108866449		ACLY	7.76136e+08	28455000	4.01231e+08	4.01941e+08
PSMB3	2041510111	121676000	1076847002	1080011038		PRDX1	308308642	498640000	398523387	4.01824e+08
SNRPG;SNRPGP15	1082931333	0	1074077619	1078504476		HSPA1B;HSPA1A	4.96753e+08	307870000	3.96508e+08	4.00377e+08
TUBA1B	1171809567	9.82913e+08	1071755353	1075492484		RAB11B;RAB11A	4.13667e+08	392400000	3.94669e+08	400245143
RPLP0;RPLP0P6	2051847322	7.77864e+07	1057824455	1062486045		FAM129B	2.38469e+08	554970000	3.92038e+08	3.95159e+08
RPS6	1042710000	0	1041470799	1042090400		EIF3C;EIF3CL	3.97778e+08	0	3.90695e+08	3.94236e+08
RPS9	2075216533	12693526	1036563506	1041491188		EEF1G	7.59605e+08	22010000	3.8856e+08	3.90058e+08
RBBP4	1960006288	119866786	1032260496	1037377857		COPA	7.6558e+08	5303600	3.78547e+08	3.83144e+08
RARS	1037508667	0	1037141257	1037324962		GNAI3	2.9558e+08	472080000	3.81674e+08	3.83111e+08
YWHAE	1998836718	76210300	1033550152	1036199057		ATP2B4	2.66741e+08	499460000	3.7489e+08	3.80363e+08
PDCD10	1036380000	0	1028723661	1032551831		NCKAP1L	3.76012e+08	383870000	3.78046e+08	3.79309e+08
ADSL	2045751678	2.32074e+07	1027015667	1031991593		MCM4	3.79802e+08	0	3.78674e+08	3.79238e+08
PSAT1	1981254717	8.47186e+07	1029414826	1031796042		RAB7A	3.02506e+08	454180000	3.77653e+08	3.78113e+08
CLIC1	1489913425	5.69382e+08	1023834662	1027710025		RAP1A	3.22605e+08	428990000	3.71792e+08	3.74462e+08
MVP	1609757667	4.46528e+08	1018667254	1024984396		CORO7-PAM16;CORO7	4.3263e+08	315990000	3.73079e+08	3.739e+08
PSME1	1947674005	96464690	1020625148	1021587948		SLC2A1	4.75407e+08	271260000	3.68001e+08	371556075
VIM	1666659378	3.47708e+08	1002000936	1005456128		CD37	1.25321e+08	618770000	3.66806e+08	3.70299e+08
EIF4G1	1006341000	0	997732969	1002036985		EPB41	1.60086e+08	572740000	3.65252e+08	3.66026e+08
IPO7	1006468667	0	997327964	1001898316		CD38	1.50572e+08	574220000	3.5878e+08	3.61191e+08
RPS28	1984240000	20132000	1000149733	1001507244		NAMPT	3.62012e+08	0	3.60016e+08	3.61014e+08
APOA1	1096606089	890592600	9.902e+08	9.92466e+08		APOB	5.51926e+08	170340000	351992056	358085994
MYO1G	1000119444	9.76851e+08	9.79334e+08	9.85435e+08		ARPC3	531962963	185570000	3.49907e+08	3.55813e+08
STMN1	9.87071e+08	0	9.83726e+08	9.85399e+08		ANXA1	2.18074e+08	481580000	3.47996e+08	3.49217e+08
UBA3	987570000	0	978465443	9.83018e+08		VARS	6.91247e+08	3543900	3.44194e+08	3.46328e+08
PSME2	1818780379	1.48618e+08	9.74804e+08	9.80734e+08		TSPAN14	1.1459e+08	581270000	3.39902e+08	3.45254e+08
MAT2A	1951216082	14096736	973840437	9.79718e+08		RDX	2.5084e+08	440930000	3.36498e+08	3.42756e+08
NUDT5	1934877036	26090350	977681912	979549766		SPTBN1	413962963	269660000	3.32952e+08	3.38858e+08
PNP	1681434444	275523805	9.76461e+08	9.77807e+08		MCM7	3.3437e+08	0	3.29912e+08	3.32141e+08
ACTR3	1309334444	6.46823e+08	9.73128e+08	9.76428e+08		ARHGDIA	2.63642e+08	403110000	3.25427e+08	3.30726e+08
KHDRBS1	971260000	0	963430107	9.67345e+08		ATP1B3	2.82284e+08	374090000	3.26886e+08	3.27753e+08
GOT1	1865702822	6.88094e+07	9.65153e+08	966554897		PLSCR3;TMEM256-PLSCR3	1.51605e+08	504370000	3.25622e+08	3.27199e+08
FUBP1	1884371722	48185600	957324710	9.63294e+08		EIF3I	330308642	0	322054203	3.26181e+08
HCFC1	963359000	0	960125122	961742061		HLA-G	8.12469e+07	558170000	3.1651e+08	3.18642e+08
HSPH1	950367938	0	950235306	950301622		PRPF19	3.18469e+08	0	3.17684e+08	3.18077e+08
XRCC5	1841029789	5.39142e+07	9.42556e+08	945833291		EIF2S3;EIF2S3L	3.19284e+08	0	3.10781e+08	3.15033e+08
PSMA3	1798093188	8.57766e+07	9.41045e+08	9.41638e+08		PLEC	3.1437e+08	0	3.08285e+08	3.11328e+08
TPM3	1834073820	48288845	9.32037e+08	9.38133e+08		LARS	3.14802e+08	0	3.07261e+08	3.11032e+08
SMU1	9.32146e+08	0	9.28242e+08	9.30194e+08		TMC6	8.22457e+07	531870000	3.05225e+08	3.06447e+08
RCC2	1851283333	3333555	920419776	9.25012e+08		TPP2	514037037	91600000	3.02227e+08	3.02621e+08
DBI	9.1266e+08	0	9.12103e+08	9.12381e+08		RTCB	3.06481e+08	0	2.96865e+08	3.01673e+08
HSPA1B;HSPA1A	1669433600	160273150	905306942	9.11671e+08		CROCC	1.24642e+08	483640000	2.95908e+08	301396761
ILF3	1740633699	82850095	910286195	911256663		ITIH2	3.0342e+08	0	2.98816e+08	3.01118e+08
LMNA	1810177483	10108272	9.07691e+08	9.09325e+08		STRAP	3.01568e+08	0	3.00285e+08	3.00926e+08
SNRPD2	9.09339e+08	0	9.01579e+08	9.05459e+08		RAB8A	2.23679e+08	379100000	2.92382e+08	2.98387e+08
PSMB10	1636723333	1.77984e+08	9.00273e+08	9.04993e+08		ITIH1	2.97074e+08	0	2.95334e+08	2.96204e+08
UBE2K	894376000	0	886251765	8.90314e+08		CD81	1.19031e+08	470380000	2.87062e+08	2.92158e+08
PGM2	1668597984	9.50607e+07	8.79172e+08	8.80944e+08		RPLP0;RPLP0P6	476308642	98891000	282879256	2.86026e+08
EIF3C;EIF3CL	1717220000	3.31039e+07	8.71539e+08	8.73954e+08		CD4	5.65259e+08	3755000	2.8334e+08	2.84118e+08
CALR	1364522600	3.8775e+08	8.69073e+08	8.73782e+08		TUBA4A	3.92247e+08	175930000	2.81904e+08	2.8336e+08
MAP2K1	963817000	7.88404e+08	8.67225e+08	8.73149e+08		ANXA11	2.94247e+08	277110000	2.77182e+08	2.82846e+08
PPP5C	8.7518e+08	0	8.70898e+08	8.73039e+08		SARS	5.31901e+08	37404000	2.75717e+08	281674084
PCNA	1677221813	6.33214e+07	8.70229e+08	8.70257e+08		IGHM	5.42235e+08	22057000	274381482	2.79558e+08
RNPEP	1721716667	2132940	8.55009e+08	8.59619e+08		RAB10	2.15259e+08	340880000	2.759e+08	2.77347e+08
EEF1D	8.58956e+08	0	8.55242e+08	8.57099e+08		PSMA7	2.34198e+08	319710000	2.75099e+08	2.76335e+08
SUPT16H	1696116810	14967428	845771130	8.52285e+08		RAP2C;RAP2A	1.6942e+08	387880000	2.70536e+08	2.75945e+08
BUB3	8.55573e+08	0	8.47129e+08	8.51351e+08		RRAS2	1.8642e+08	367010000	2.72769e+08	2.754e+08
ARCN1	8.5062e+08	0	8.48338e+08	8.49479e+08		PECAM1	1.46444e+07	539620000	2.71496e+08	2.75253e+08
GNB2L1	1649302925	4.86138e+07	8.42894e+08	8.46937e+08		EIF3B	2.78247e+08	0	2.69262e+08	2.73754e+08
SF3A3	839573000	0	831986510	835779755		CAB39	1.73827e+08	372340000	2.71834e+08	2.72667e+08
HPX	1012931684	6.59121e+08	8.29789e+08	8.33947e+08		TRAT1	3.6963e+08	171710000	2.65183e+08	2.68841e+08
FAM49B	1521532356	1.33108e+08	8.22931e+08	8.25857e+08		RFTN1	106017284	429290000	266276862	2.67195e+08
APOB	1006400574	6.45932e+08	8.18376e+08	823569583		EIF3E	2.6942e+08	0	2.63695e+08	2.66557e+08
EVL	1251243822	392247000	818912160	820800994		EIF3A	5.20926e+08	13316000	258117477	264119801
SERPINC1	885105000	7.59512e+08	8.17424e+08	8.2068e+08		YWHAH	3.15543e+08	217340000	259264079	2.64049e+08
EML2	8.18026e+08	0	8.1626e+08	8.17143e+08		HNRNPK	4.69605e+08	62964000	2.58463e+08	2.63677e+08
ITGB2	7.70282e+08	867469200	8.10414e+08	8.16055e+08		HDAC1	2.63852e+08	0	2.58639e+08	2.61245e+08
NUCB1	8.11397e+08	0	8.03807e+08	8.07602e+08		ACTN1	1.06607e+08	413120000	2.59678e+08	2.59802e+08
P4HB	1403264200	1.80407e+08	7.83082e+08	7.88918e+08		STOM	2.72667e+08	245400000	2.55693e+08	2.5792e+08
C9orf64	7.92256e+08	0	7.83733e+08	7.87994e+08		KCNAB2	264000000	252360000	256761207	257707069
PSMB7	1575431933	3652910	7.79653e+08	7.86246e+08		MCM3	2.58099e+08	0	2.57053e+08	2.57576e+08
CP	673040687	897224000	7.81121e+08	7.83795e+08		XRCC6	5.03222e+08	8247700	2.52637e+08	2.54702e+08
STMN2	780835000	0	780333003	7.80584e+08		ALDOC	1.54914e+08	354090000	2.49232e+08	2.52745e+08
HARS	1552220878	9124784	777637032	779660898		EPRS	4.9716e+08	11435000	2.47113e+08	2.51903e+08
PCMT1	1515887578	45010106	773330351	7.78076e+08		PSMA6	1.66914e+08	339250000	2.43677e+08	2.49947e+08
SLC9A3R1	1059138848	499635100	775042927	7.77939e+08		COL6A1	4.47728e+08	50533000	2.3996e+08	2.46074e+08
RPS2	1553278280	6147500	773620752	7.77682e+08		PCNA	452037037	39139000	2.4309e+08	2.44755e+08
PPIB	1344007000	2.01223e+08	7.70583e+08	7.71938e+08		GMPS	246308642	0	238843767	2.42576e+08
YWHAB	1368308208	1.79745e+08	7.66124e+08	7.71392e+08		PPP2R1A	3.57864e+08	128200000	2.38517e+08	2.41527e+08
ORM1	782237000	7.5225e+08	7.64077e+08	766188049		RHOF	8.7742e+07	394720000	2.40441e+08	2.40968e+08
ITGAL	7.88394e+08	747324500	7.59975e+08	7.65231e+08		MAP4K4	2.15889e+08	266120000	2.40889e+08	2.40966e+08
RPA1	7.67134e+08	0	7.61634e+08	7.64384e+08		CSK	2.82802e+08	191250000	2.33932e+08	2.35995e+08
XPNPEP1	1511620000	1.38572e+07	7.55629e+08	7.60369e+08		DOCK2	2.64296e+08	211890000	2.30717e+08	2.35634e+08
GNAI2	1046096667	478564080	7.53294e+08	7.59318e+08		SFN	1.91926e+08	279320000	229757079	2.33668e+08
GSR	1316720000	205424300	755514258	7.5922e+08		STXBP3	1.19404e+08	347860000	2.24908e+08	2.30724e+08
SYNCRIP	1489079987	29181648	7.53472e+08	7.57244e+08		ARPC5	2.46432e+08	214730000	2.27866e+08	2.29676e+08
AK2	1500740714	8.73135e+06	7.49089e+08	7.52854e+08		H3F3B;H3F3A;HIST3H3;H3F3C	3.39975e+08	121950000	2.26361e+08	2.29429e+08
CYCS	756851000	0	748412592	752631796		IGHG1	4.49914e+08	6783000	2.25433e+08	2.27376e+08
ITIH2	1057796000	4.46787e+08	7.46494e+08	7.50359e+08		EIF3L	4.24926e+08	21488000	218102349	221505425
XRCC6	1381631814	116197780	744460810	7.4743e+08		CD47	1.14111e+06	447060000	2.15144e+08	2.21115e+08
RPSA	1406960844	76491228	735151814	7.39535e+08		AHCY	3.69642e+08	76493000	2.14009e+08	220048032
NUDC	1478171866	1761100	736552225	738828397		SH3BGRL3	1.75444e+08	261260000	2.14722e+08	2.17142e+08
CAPG	9.47329e+08	525697000	7.29424e+08	7.3415e+08		IARS	4.39914e+08	187000	2.11288e+08	2.17129e+08
CSE1L	1448743333	1.21389e+07	7.2936e+08	7.30081e+08		COPB1	4.33074e+08	874000	2.16694e+08	2.16881e+08
RPS8	1449341100	5666810	726012961	727006957		SF3B1	2.2021e+08	0	2.12688e+08	216448925
SERPINB9	1366443038	87945500	726423988	7.26938e+08		ACTL6A	2.19642e+08	0	2.12613e+08	2.16128e+08
SEC24C	727372814	0	717823199	7.22598e+08		NAA15	2.15951e+08	0	2.12528e+08	2.14239e+08
NUTF2	1439020434	6999950	718956917	7.21659e+08		RAB35	1.60827e+08	269450000	2.12354e+08	2.1421e+08
CBX3	1436943333	11798850	7.1614e+08	7.21627e+08		PFKP	3.10222e+08	119510000	2.11904e+08	2.13879e+08
CCT7	1331035333	9.54328e+07	7.11378e+08	7.12615e+08		KARS	2.15012e+08	0	2.10325e+08	2.12669e+08
PSMB2	1320830111	1.09201e+08	7.05903e+08	7.11978e+08		CDK1;CDC2	2.32247e+08	195890000	2.08576e+08	2.12238e+08
IMPA1	1399069260	22382600	709050615	7.10167e+08		DSP	1.02333e+07	415460000	2.06544e+08	2.10746e+08
LMAN2	1405579867	21292652	7.03602e+08	7.10158e+08		C4B	2.22284e+08	199030000	2.09478e+08	210264039
BLMH	1360246767	55976880	7.04626e+08	7.0695e+08		CD226	1.76642e+08	249310000	2.03237e+08	2.0973e+08
IGHM	8.65334e+08	5.46253e+08	705735577	7.05774e+08		EVL	2.09148e+08	214790000	2.0331e+08	2.09083e+08
SKP1	701992598	0	699744658	700868628		IGHA1	210654321	0	207423714	2.09039e+08
HNRNPF	1315953217	90251200	6.94335e+08	7.0018e+08		PAICS	2.42494e+08	180370000	2.03338e+08	2.08734e+08
GRB2	1391630727	1.25854e+07	6.95321e+08	6.99846e+08		PSMD12	2.1184e+08	0	2.0512e+08	2.0848e+08
ARF3	1077895778	3.08775e+08	6.9251e+08	6.9306e+08		TBC1D10A	7.28975e+07	345930000	2.01712e+08	2.06847e+08
LRRFIP1	1373656667	14904845	684360262	6.90974e+08		EIF4A3	411617284	274000	199250722	203714002
DPP4	6.26536e+08	7.43561e+08	6.84836e+08	6.84978e+08		CD99	7.83704e+07	330650000	2.01933e+08	2.03651e+08
CPPED1	686430950	0	679210073	6.82821e+08		GNA13	2.17284e+08	192050000	1.99328e+08	2.02887e+08
ENOPH1	1363950000	1708805	6.74445e+08	6.80035e+08		DDX17	404382716	298000	198750629	2.01144e+08
IDI1	678658000	0	672681105	6.7567e+08		SND1	3.9437e+08	11254000	1.97413e+08	2.01013e+08
AHCY	1320408386	34731145	6.69812e+08	6.74984e+08		ITGA5	1.86432e+08	213320000	1.9855e+08	1.99434e+08
SLC3A2	1180158111	1.66682e+08	6.69872e+08	6.72237e+08		RRM1	2.00457e+08	0	1.92947e+08	1.96702e+08
LMNB1	1204142040	139764400	671530431	6.71812e+08		XPO1	3.84469e+08	9010700	1.90476e+08	1.94652e+08
YWHAH	6.70448e+08	0	6.6786e+08	6.69154e+08		PSMA1	1.91864e+08	194910000	1.92852e+08	1.93209e+08
RPLP2	672892000	0	665224211	6.69058e+08		BST2	194382716	193870000	188689235	1.92314e+08
DDX6	671088048	0	665202731	6.68145e+08		SHMT1	1.92988e+08	0	1.91587e+08	1.92287e+08
SKIV2L2	671176000	0	663824887	6.675e+08		PSMD2	370691358	13886000	187566012	1.90714e+08
PTBP1	1263232767	68828968	6.62444e+08	6.64835e+08		PRDX2	139962963	244250000	1.84735e+08	1.89649e+08
CFB	859867000	4.7348e+08	6.60107e+08	6.64485e+08		DIAPH1	2.47481e+08	132830000	1.86589e+08	1.88967e+08
HNRNPK	1247140889	8.4138e+07	6.57416e+08	6.62898e+08		GMFG	152962963	227360000	1.86111e+08	1.88811e+08
RAC2	8.03585e+08	5.14433e+08	6.5207e+08	6.56696e+08		AARS	3.36296e+08	40668000	1.88094e+08	1.88353e+08
PSMB9	1112981000	2.05468e+08	6.51272e+08	656573442		PLG	1.90272e+08	0	1.85909e+08	1.8809e+08
ACO1	6.5955e+08	0	6.52904e+08	6.56227e+08		PCBP1	202962963	172460000	1.87462e+08	1.87628e+08
ECHDC1	656614000	0	653890568	655252284		RBBP4	1.89469e+08	0	1.85497e+08	1.87483e+08
RPS11	1283616380	30793412	651114107	655174633		PFKL	3.10407e+08	70187000	1.80832e+08	1.87142e+08
EEF1B2	1290326667	11963250	6.44151e+08	6.48814e+08		ARHGEF1	2.72469e+08	95168000	1.82616e+08	1.83418e+08
AP1G1	6.5092e+08	0	6.44842e+08	6.47881e+08		CAPG	1.94272e+07	350780000	1.77895e+08	1.82701e+08
ATP1A1	9.21062e+08	3.80906e+08	641172993	647713881		PRMT1	368037037	462000	1.77788e+08	1.82096e+08
SARS	1290096667	8142415	643427016	6.47222e+08		BUB3	1.82642e+08	0	1.81275e+08	1.81958e+08
CCT8	1235065367	65239720	6.40236e+08	6.46847e+08		S100A6	1.52741e+08	210870000	1.81284e+08	181631450
ANP32A	1285361560	9440000	641881394	6.45561e+08		NANS	1.8279e+08	0	1.79959e+08	1.81374e+08
VCL	1270150000	1.44449e+07	6.38005e+08	6.40867e+08		HNRNPU	3.57099e+08	9952800	1.76285e+08	181112271
NARS	6.44021e+08	0	6.34898e+08	6.3946e+08		TMC8	2.09667e+07	345510000	1.76698e+08	1.81058e+08
CSNK2A1;CSNK2A3	6.31264e+08	0	6.30067e+08	6.30666e+08		CLU	1.81716e+08	0	1.78836e+08	1.80276e+08
RPS12	1254670000	2053660	625927885	627550515		FAM49B	1.2716e+08	229110000	1.76347e+08	1.77539e+08
SRGN	6.2731e+08	0	6.24583e+08	6.25946e+08		KPNB1	2.56123e+08	98826000	1.73276e+08	1.76075e+08
ATP6V1B2	6.25798e+08	0	6.1892e+08	6.22359e+08		EIF3D	1.77062e+08	0	1.7441e+08	1.75736e+08
TPP2	1213913235	2.57933e+07	6.16898e+08	6.18868e+08		TXN	9.12556e+07	262150000	1.72146e+08	1.75184e+08
NACA	1148943500	8.76708e+07	6.10673e+08	615762580		TRAC	1.44988e+08	205140000	1.72805e+08	1.74311e+08
CSTF3	6.13931e+08	0	6.08877e+08	6.11404e+08		C12orf75;OCC1	6.21062e+07	281870000	1.67755e+08	1.70577e+08
PLCG1	615671800	0	606455475	6.11064e+08		CNP	9.16704e+07	249570000	1.67866e+08	1.69702e+08
EFHD2	612727274	0	603272729	6.08e+08		TFRC	3.30556e+08	8711500	1.68639e+08	1.69302e+08
XPO1	1213696282	3743625	6.02837e+08	6.06759e+08		SNRPD1	1.73086e+08	0	1.64952e+08	1.69019e+08
ANXA5	8.86026e+08	330434650	5.98421e+08	6.04961e+08		PRKDC	340037037	864000	1.66082e+08	1.68994e+08
G3BP1	6.05713e+08	0	6.02878e+08	6.04295e+08		PPP1R12A	3.43593e+06	336100000	165726895	1.68421e+08
VARS	6.02122e+08	0	5.99472e+08	6.00797e+08		ACSL4	156691358	181940000	164598265	1.67743e+08
RPS23	1175449200	15996750	595512957	595652969		ZAP70	1.54123e+08	178560000	1.65243e+08	1.65975e+08
RPS27A	594712000	0	591838257	5.93275e+08		COPG1	3.3358e+08	375000	1.63031e+08	1.65662e+08
IGHG2	5.97196e+08	5.95279e+08	5.86978e+08	5.93151e+08		PA2G4	3.11753e+08	21063000	1.62807e+08	1.65208e+08
RPS15A	1141682686	43369100	588285198	591112328		LGALS3BP	194617284	136100000	163735195	164817493
DIAPH1	1147086746	3.90465e+07	5.86906e+08	5.91013e+08		HNRNPL	1.6658e+08	0	1.62742e+08	1.64661e+08
CKAP5	5.93391e+08	0	5.87229e+08	5.9031e+08		DCD	2.97284e+07	301110000	1.62049e+08	1.64296e+08
ITIH1	7.81279e+08	396994700	5.88201e+08	5.88825e+08		TWF2	1.58901e+08	171840000	1.60283e+08	1.63675e+08
LCK	6.26425e+08	5.49731e+08	5.85506e+08	5.87221e+08		DDX39B	1.62938e+08	0	1.61082e+08	1.6201e+08
GLUD1;GLUD2	5.88284e+08	0	5.83676e+08	5.8598e+08		UBA2	1.64519e+08	0	1.591e+08	161809147
HSPA5	9.52424e+08	2.11805e+08	5.76239e+08	5.80156e+08		PSME2	1.49605e+08	175100000	1.58731e+08	1.61145e+08
EIF5B	5.80666e+08	0	5.79286e+08	5.79976e+08		RAB11FIP1	2.02062e+08	119850000	1.59804e+08	1.60572e+08
PRKAR2A	5.79329e+08	0	5.76592e+08	5.7796e+08		SLC7A5	1.38531e+08	181690000	1.58729e+08	1.5965e+08
RPS19	5.74977e+08	0	5.72696e+08	5.73836e+08		PSMA4	1.5284e+08	168720000	1.56178e+08	1.59246e+08
MACF1	5.74399e+08	0	5.66884e+08	5.70641e+08		ZC3HAV1	1.46099e+08	177180000	1.52123e+08	1.58467e+08
CCT4	1017957521	1.24343e+08	5.69363e+08	570554318		UTRN	804704	318890000	1.55171e+08	1.58289e+08
CPSF6	570031000	0	565764662	567897831		CTPS1	1.61728e+08	0	1.54704e+08	1.58216e+08
SUGT1	5.66274e+08	0	5.64844e+08	5.65559e+08		PDCD6	9.62975e+07	222430000	1.50643e+08	1.56457e+08
GLO1	1056770900	77072412	559758200	5.64534e+08		COPB2	308962963	5088100	1.54534e+08	1.56195e+08
AP1M1	1113649426	16107000	557253196	5.62337e+08		NHP2L1	9.54123e+06	301060000	1.55096e+08	1.55233e+08
ORM2	323379500	7.98417e+08	5.5415e+08	5.58649e+08		MYH14	2.27025e+08	89661000	1.48586e+08	1.55091e+08
SEC23B	1107677333	1.57464e+06	5.50055e+08	5.53102e+08		STXBP2	2.20259e+08	91938000	1.52892e+08	1.5503e+08
CAB39	1062436220	4.56878e+07	5.51181e+08	5.53102e+08		CD74	2.06568e+08	104040000	1.54398e+08	1.55002e+08
UPF1	554012000	0	544073926	549042963		RALB	1.4179e+08	169230000	1.539e+08	1.54974e+08
FTH1	1086230684	1071380	541053548	542785204		STK24	5.67938e+07	256040000	1.49949e+08	1.54261e+08
MTAP	1064106667	2.25396e+07	5.39661e+08	5.42102e+08		G6PD	2.67062e+08	45150000	1.4986e+08	1.54024e+08
RPS16	1070985463	14330980	5.38953e+08	5.41423e+08		PSMC5	1.54778e+08	0	1.52378e+08	1.53578e+08
PITPNB	1070062683	12815186	5.34233e+08	5.39037e+08		ARRDC1	1.2663e+08	182090000	1.51156e+08	1.53292e+08
SH3BGRL	1059813333	17208550	5.36668e+08	5.37897e+08		ACOT7	1.56185e+08	0	1.49829e+08	1.53007e+08
GDI1	1011689843	55836900	5.32545e+08	5.33357e+08		VTN	1.57321e+08	0	1.48375e+08	1.52848e+08
EIF6	5.34803e+08	0	5.31895e+08	5.33349e+08		NARS	1.51753e+08	0	1.51375e+08	1.51564e+08
PPP1R7	5.27775e+08	0	5.27264e+08	5.27519e+08		GSTP1	5.77753e+07	246420000	1.45469e+08	1.49888e+08
ATP6V1A	1056674667	2993220	5.20451e+08	5.26706e+08		FAS	1.74877e+08	126480000	1.47106e+08	1.49488e+08
GZMA	5.30645e+08	5.16871e+08	5.18291e+08	5.21936e+08		SAMHD1	2.98469e+08	4756000	1.44952e+08	1.49392e+08
IDH1	1035545397	2127425	509741426	5.15805e+08		PPP2CA;PPP2CB	2.98815e+08	2557700	1.46147e+08	1.49173e+08
SF3A1	1021849667	12481685	509509608	5.14614e+08		ITGAM	2.98889e+08	259000	1.4837e+08	1.49173e+08
NAP1L1	1029214010	3.28704e+06	5.10842e+08	5.14448e+08		FARSB	151345679	0	144416196	1.47881e+08
LSP1	8.33309e+08	190916600	5.11775e+08	5.12e+08		RAP2B	1.29716e+08	167540000	1.45784e+08	147680162
ACTL6A	1003750000	13287750	508083729	5.08374e+08		CSE1L	2.65012e+08	30824000	1.44009e+08	1.46615e+08
CAPZA2	986678620	20183700	501995982	5.02953e+08		ESD	2.76753e+08	18535000	1.44224e+08	1.46504e+08
ITIH4	499012126	5.10796e+08	4.97332e+08	5.0238e+08		STX4	1.29901e+08	168110000	1.40262e+08	1.46091e+08
POLR2H	5.02969e+08	0	4.99872e+08	5.0142e+08		TTLL12	1.4679e+08	0	1.4534e+08	1.46065e+08
RPS20	9.96694e+08	7876200	4.98033e+08	500867538		FARSA	1.47025e+08	0	1.43398e+08	1.45211e+08
NEDD8;NEDD8-MDP1	501928000	0	499424770	500676385		TSTA3	1.48123e+08	0	1.39375e+08	1.43749e+08
CDC42	7.56509e+08	2.37268e+08	4.9654e+08	4.96773e+08		DCK	1.45556e+08	0	1.41614e+08	1.43585e+08
PPP2CA;PPP2CB	495964000	0	489769767	4.92867e+08		RECQL	2.90926e+08	203000	139337898	1.43489e+08
PAFAH1B2	491312000	0	490020047	4.90666e+08		DOCK11	1.76049e+08	113230000	1.3889e+08	142723218
ANXA1	5.21073e+08	4.55436e+08	4.82131e+08	4.86213e+08		PSMB9	133037037	154720000	1.40347e+08	1.42701e+08
PRDX6	874213850	95684550	477830178	4.82576e+08		MCM6	1.46852e+08	0	1.38025e+08	1.42438e+08
NIT2	4.82707e+08	0	4.77555e+08	4.80131e+08		YWHAG	1.2521e+08	156920000	1.38199e+08	1.4011e+08
MDH2	8.18572e+08	1.45616e+08	4.74026e+08	4.79405e+08		PEBP1	7.10519e+07	213160000	1.32582e+08	1.38931e+08
TAGLN2	854773500	1.06787e+08	4.72972e+08	4.78177e+08		LSR	96200000	186450000	132229215	1.38293e+08
TSN	937577388	21958875	4.72623e+08	4.77387e+08		PRDX6	4.11123e+07	238690000	1.34873e+08	1.38225e+08
SNRPD3	947029920	8572700	476529017	4.77377e+08		STMN1	0	142710000	133541664	138125832
TOP1	4.74846e+08	0	4.69806e+08	4.72326e+08		A1BG	140691358	0	133622921	1.37157e+08
SNRNP200	9.44392e+08	1.67997e+06	4.65536e+08	4.70536e+08		CNN2	1.59358e+08	120380000	1.31324e+08	137020702
ANP32B	911482020	2.67505e+07	4.67606e+08	4.68613e+08		PSMB4	1.62235e+08	109030000	129981911	1.33749e+08
CBFB	468439000	0	463728952	466083976		RPA1	1.34667e+08	0	1.30577e+08	1.32622e+08
MAPRE1	9.28787e+08	7258120	4.62152e+08	466065582		IMPDH2	2.22716e+08	46416000	1.28185e+08	132439116
DNPEP	4.67316e+08	0	4.61242e+08	4.64279e+08		GART	2.42531e+08	26855000	1.27761e+08	1.32382e+08
SF3B4	920123000	9.2319e+06	4.56371e+08	4.61909e+08		PPP1R18	5.11815e+07	213450000	1.32253e+08	1.32295e+08
OTUB1	466521870	0	457184748	461853309		FLII	1.34247e+08	0	1.30053e+08	1.3215e+08
ACTR2	667135000	259913600	455010908	4.60687e+08		HLA-DQB1	2.16037e+06	268130000	1.25332e+08	1.31874e+08
GGCT	914739692	4665230	454083861	4.5783e+08		TRAPPC9	1.30877e+08	0	1.29315e+08	1.30096e+08
VBP1	4.59512e+08	0	4.52838e+08	4.56175e+08		PDCD10	3.81296e+07	226970000	1.24955e+08	1.30018e+08
ABCF1	898545500	17268940	448937876	4.54917e+08		RARS	1.34321e+08	0	1.25655e+08	1.29988e+08
FBLN1	5.10493e+08	3.98281e+08	4.53616e+08	4.5413e+08		PSM8;PSMB8	1.4279e+08	119380000	1.25182e+08	1.29117e+08
UBE2I	453006000	0	452502881	4.52754e+08		PSMA5	1.37506e+08	123500000	1.24924e+08	1.28644e+08
A1BG	5.27412e+08	3.71921e+08	4.42279e+08	4.47204e+08		ANXA4	1.51136e+08	105870000	1.26126e+08	1.27711e+08
COPS2	4.48744e+08	0	4.41474e+08	4.45109e+08		FAM129A	1.34012e+08	119470000	1.2627e+08	1.26584e+08
SUB1	861990000	17790600	436817310	438865970		CAND1	1.72704e+08	76622000	1.22957e+08	1.24094e+08
PGLS	4.40959e+08	0	4.34694e+08	4.37827e+08		CD59	9.68753e+07	151190000	1.23042e+08	1.23702e+08
USP15	4.39666e+08	0	4.35449e+08	4.37557e+08		RAB1A	1.59593e+08	93786000	1.1727e+08	1.2355e+08
TFRC	8.69132e+08	4.76586e+06	432777999	4.35559e+08		NT5E	0	123780000	121445189	1.22613e+08
TUBB	497508900	3.7477e+08	4.34055e+08	4.35445e+08		PSMC4	1.25741e+08	0	1.17593e+08	1.21667e+08
LMNB2	435359000	0	433724211	4.34542e+08		DNM2	194308642	49376000	120060031	1.21248e+08
SF3B3	8.20409e+08	5.19685e+07	4.30161e+08	4.3418e+08		ITIH4	2.38802e+08	4639800	1.18396e+08	1.20613e+08
XPOT	4.35343e+08	0	4.27258e+08	4.313e+08		TKT	9.36704e+07	151860000	1.16264e+08	1.20598e+08
GMPR2	4.31347e+08	0	4.30378e+08	4.30862e+08		IFI16	1.23393e+08	0	1.16432e+08	1.19912e+08
CCT5	652134300	210482000	423298837	428638379		APRT	2.11765e+08	32603000	1.15261e+08	1.19876e+08
EIF3B	854528560	6489895	4.22125e+08	4.27714e+08		ABCE1	2.26519e+08	10207000	1.18047e+08	1.18257e+08
EIF3G	4.24038e+08	0	4.2306e+08	4.23549e+08		CASP14	213333	238520000	1.15493e+08	1.18076e+08
COPE	4.23586e+08	0	4.22506e+08	4.23046e+08		QARS	1.18493e+08	0	1.152e+08	1.16846e+08
HNRNPR	8.36522e+08	11219550	4.155e+08	421080759		MYO1C	9.02494e+07	146460000	1.10264e+08	1.15658e+08
ITGA4	4.78573e+08	363887350	4.17926e+08	4.20129e+08		LASP1	6.63827e+06	227610000	1.12412e+08	1.15553e+08
CD53	464004550	3.80997e+08	4.1417e+08	419723870		APOE	1.48012e+08	88497000	1.09765e+08	1.15425e+08
YWHAG	783234516	45393400	409057206	4.12562e+08		GC	1.20058e+08	0	1.10303e+08	1.1518e+08
PCBP1	7.67905e+08	5.58284e+07	403247471	4.08994e+08		VPS35	2.04889e+08	28208000	1.06995e+08	1.13364e+08
RAP1A	4.93164e+08	3.28175e+08	4.01651e+08	407663181		EFR3A	6.71358e+07	163660000	1.08849e+08	1.13215e+08
GBP2	4.08328e+08	0	4.05827e+08	4.07078e+08		KHDRBS1	1.14877e+08	0	1.11512e+08	1.13194e+08
APP	4.0584e+08	0	4.05206e+08	4.05523e+08		LIME1	8.02358e+07	145020000	1.12041e+08	1.12432e+08
HNRNPH1	7.64639e+08	40377488	3.95883e+08	4.003e+08		MDH1	6.04333e+07	169290000	1.07438e+08	1.12387e+08
GBP1	741759250	6.27612e+07	3.94377e+08	3.99633e+08		EEF1D	1.14973e+08	0	1.09097e+08	1.12035e+08
CAPN1	760621515	3.95704e+07	3.96423e+08	3.98872e+08		ANXA7	1.33543e+08	93736000	108817015	112032075
NANS	401381000	0	395111748	398246374		PLP2	1.13885e+08	0	1.10127e+08	1.12006e+08
DDX39B	759110188	40982854	392706236	3.976e+08		PSMB1	1.15531e+08	107870000	1.11311e+08	1.11571e+08
ARPC1B	4.81669e+08	3.07634e+08	3.92658e+08	3.93987e+08		HLA-DPA1	1.44802e+08	78963000	1.10428e+08	1.11398e+08
UBA1	6.44954e+08	137378465	3.89529e+08	3.90621e+08		MYADM	5.24272e+07	169530000	1.09522e+08	1.10493e+08
SH2D1A	743405250	37712300	388976571	3.90031e+08		TOP2A	1.11527e+08	0	1.05757e+08	1.08642e+08
CCT2	6.61494e+08	1.20553e+08	3.82288e+08	3.88111e+08		SLC44A2	8.80778e+06	214220000	1.02297e+08	1.08442e+08
C5	673730000	1.04495e+08	3.82194e+08	386806367		CAD	2.16025e+08	4030700	1.04235e+08	1.08097e+08
MPI	3.91058e+08	0	3.82037e+08	3.86548e+08		MINK1	6.63148e+07	153570000	1.03826e+08	1.07904e+08
HIST1H2AC;HIST3H2A;HIST1H2AB	389096000	0	379598996	384347498		RPLP2	2.16481e+08	267000	1.0201e+08	1.06253e+08
GSTO1	755000714	14799650	380641911	3.83481e+08		PSMD7	1.07044e+08	0	1.05016e+08	1.0603e+08
WDR12	386227000	0	377790410	382008705		ACAP1	1.85667e+08	31033000	1.0111e+08	105936704
SEMA4D	7.30595e+08	29833600	3.72397e+08	3.77608e+08		RPL30	1.79395e+08	37842000	9.91315e+07	1.05456e+08
ME2	381341500	0	371400783	3.76371e+08		RAB1B	1.18894e+08	91911000	1.03855e+08	1.04887e+08
TFG	377336500	0	374114249	3.75725e+08		HSPA4	1.4858e+08	61213000	1.03973e+08	1.04589e+08
EIF4E	752849000	2638415	3.69611e+08	3.75033e+08		RUVBL1	107882716	0	100780714	104331715
RPL19	7.36256e+08	12408064	3.72203e+08	373622222		PTPRJ	1.2479e+08	84155000	1.03958e+08	1.04301e+08
RPL22	749007020	4177050	366867356	3.7335e+08		PPP6C	1.08741e+08	0	9.96902e+07	1.04215e+08
MYL6	5.86726e+08	1.60996e+08	3.65967e+08	3.7123e+08		NONO	1.08351e+08	0	9.83597e+07	1.03355e+08
CCT3	6.46833e+08	91852750	3.60375e+08	3.66354e+08		PSMD1	2.11679e+08	137000	9.71598e+07	1.02992e+08
MOB1B;MOB1A	701991200	3.47066e+07	3.61767e+08	366155098		SELL	3.8742e+07	169870000	9.85772e+07	102396395
H2AFY	6.64409e+08	65102100	3.64029e+08	3.64513e+08		LAP3	1.71358e+08	32894000	1.01779e+08	102010427
USO1	3.64644e+08	0	3.59114e+08	3.61879e+08		ASNS	1.0554e+08	0	9.80757e+07	1.01808e+08
EPRS	7.11813e+08	5.82129e+06	3.5355e+08	3.57061e+08		ADA	9.87901e+07	105300000	1.00468e+08	1.01519e+08
FTL	712910000	6380450	351105816	3.56799e+08		HSPH1	1.02652e+08	0	1.00145e+08	1.01399e+08
FEN1	702915000	11174600	353213042	3.55768e+08		RPA2	1.02999e+08	0	9.71391e+07	1.00069e+08
RPL27	356683240	0	353350163	3.55017e+08		SMC2	1.02723e+08	0	9.71856e+07	9.99545e+07
BIN1	3.53857e+08	0	3.50588e+08	3.52222e+08		CLIC3	0	99479000	99207418	99343209
EIF2S1	687030000	1.75996e+07	3.48068e+08	350899163		SLAMF1	1.23975e+08	75655000	9.74195e+07	9.90166e+07
SND1	682797916	20094620	342517863	348470133		SPOCK2	1.00807e+08	0	9.63239e+07	9.85657e+07
EIF4A1	4.99e+08	1.95289e+08	3.44267e+08	3.46185e+08		HLA-DQA1	5.36333e+07	142810000	9.67723e+07	9.77385e+07
YWHAQ	633466671	5.6933e+07	3.38578e+08	3.42992e+08		SNTB1	2.45654e+06	191590000	9.63849e+07	9.68105e+07
DENR	6.75914e+08	11992800	3.40706e+08	342870743		EML4	1.00884e+08	0	9.11679e+07	9.60259e+07
ANXA3	3.43124e+08	0	3.4205e+08	3.42587e+08		ACTR1A	1.82074e+08	11457000	9.02698e+07	9.46003e+07
C9orf142	3.44695e+08	0	3.38173e+08	3.41434e+08		ICOS	6.39901e+07	129430000	9.02379e+07	9.45527e+07
TROVE2	666826662	16757158	339011140	3.40865e+08		F2	9.55247e+07	0	9.30706e+07	9.42976e+07
RHOA	4.84791e+08	196366050	3.40535e+08	3.40564e+08		DPYSL2	1.17044e+08	72093000	9.18965e+07	9.3678e+07
CD44	4.09594e+08	2.7388e+08	3.38155e+08	3.40543e+08		CS	9.50494e+07	0	9.10268e+07	9.30381e+07
SERPIND1	4.75095e+08	2.10077e+08	3.34693e+08	3.39955e+08		NRAS	1.12242e+08	74729000	9.17267e+07	9.28992e+07
CUL5	341980000	0	336197517	3.39089e+08		AHNAK	9.29062e+07	8,48e+08	9.24848e+07	9.26955e+07
NT5C2	339746000	0	337579666	338662833		WARS	1.36123e+08	53515000	8.73888e+07	9.23424e+07
PSMB6	6.73296e+08	6709100	3.33618e+08	3.37874e+08		PSMC2	181654321	1940000	9.16034e+07	9.17326e+07
USP39	339712000	0	332594466	336153233		MARS	1.84321e+08	4662900	8.60893e+07	9.16911e+07
SELPLG	3.5236e+08	3.16207e+08	3.33666e+08	3.34077e+08		EIF3F	1.86432e+08	2796700	8.56883e+07	9.1639e+07
S100A4	3.74424e+08	2.89961e+08	3.28368e+08	3.30918e+08		TNFRSF1B	1.79889e+08	7866300	8.686e+07	9.15384e+07
PDIA3	4.24279e+08	2.37258e+08	3.30392e+08	3.30643e+08		S100A11	1.4563e+08	41852000	8.63597e+07	9.12805e+07
ACP1	3.30708e+08	0	3.28397e+08	3.29553e+08		PPP2R2A	9.28531e+07	0	8.91537e+07	9.10034e+07
COPA	660526320	1363200	323088626	3.28326e+08		CD9	2.96247e+06	179170000	8.92456e+07	9.04593e+07
EIF2B1	3.29751e+08	0	3.26204e+08	3.27978e+08		SLC16A1	8.59593e+07	99508000	8.58844e+07	9.04506e+07
SFPQ	6.41878e+08	15094415	3.23929e+08	3.26967e+08		LAT	5.15222e+07	133100000	8.59819e+07	9.02014e+07
TPT1	5.86294e+08	64708960	3.25447e+08	3.25483e+08		TCAF2	8.99519e+07	0	8.98903e+07	8.99211e+07
HNRNPA3	5.11841e+08	143511000	3.1784e+08	324397124		SMC4	9.02198e+07	0	8.82916e+07	8.92557e+07
EIF3L	3.27606e+08	0	3.18091e+08	3.22849e+08		NAA10	9.0716e+07	0	8.742e+07	8.9068e+07
SERPING1	3.56427e+08	2.86487e+08	3.19696e+08	3.2087e+08		PARK7	7.00889e+07	110070000	8.70212e+07	8.906e+07
EFTUD2	3.21402e+08	0	3.19852e+08	3.20627e+08		WASF2	8.36395e+07	99173000	8.2489e+07	8.84338e+07
TBCB	3.21603e+08	0	3.19068e+08	3.20335e+08		PTGES3	1.33086e+08	43896000	8.68587e+07	8.7947e+07
RAN	5.11598e+08	133541400	3.13212e+08	3.19451e+08		TRIM28	9.2021e+07	0	8.26831e+07	8.7352e+07
LAP3	584336950	56313200	313510406	3.18054e+08		UBA6	8.95395e+07	0	8.43573e+07	8.69484e+07
GLOD4	5.68936e+08	6.59364e+07	3.16209e+08	3.17027e+08		EIF3M	9.12531e+07	0	8.26059e+07	8.69295e+07
OXCT1	3.17411e+08	0	3.15941e+08	3.16676e+08		RAB14	1.1981e+08	58600000	8.23461e+07	8.69187e+07
HNRNPDL	3.16834e+08	0	3.16187e+08	3.16511e+08		SKIV2L2	9.15284e+07	0	8.16702e+07	8.65993e+07
CAPNS1	556614500	7.26152e+07	3.1443e+08	3.14553e+08		PSMA2	1.17801e+08	58742000	8.25318e+07	8.63583e+07
REXO2	319188000	0	309679515	3.14434e+08		TPR	173691358	263000	84193372	8.60492e+07
RSU1	3.14691e+08	0	3.06284e+08	3.10488e+08		HNRNPD	8.92815e+07	0	8.26833e+07	8.59824e+07
RPL8	309370366	0	304211499	3.06791e+08		COPE	8.85247e+07	0	8.21814e+07	8.53531e+07
VASP	588298250	29093300	301290090	3.06227e+08		SNRPD3	8.64617e+07	0	8.34485e+07	8.49551e+07
CCT6A	5.13219e+08	9.333e+07	2.96952e+08	3.01167e+08		RGS19	4.40568e+07	128090000	8.20964e+07	8.47477e+07
CD8A	0	3.02031e+08	2.96611e+08	2.99321e+08		IL16	3.5442e+07	140020000	7.82322e+07	8.45647e+07
ADD1	5.8559e+08	9399120	2.89704e+08	294897529		CBR1	1.26272e+08	42073000	8.21509e+07	8.34985e+07
RRBP1	2.96377e+08	0	2.93377e+08	2.94877e+08		WDR82	8.38198e+07	0	8.31588e+07	8.34893e+07
SNX2	297140000	0	292071982	294605991		EMB	7.29506e+07	100500000	7.6964e+07	8.34715e+07
HSPB11	2.9683e+08	0	2.92083e+08	2.94457e+08		ENO2	8.75951e+07	79886000	8.1352e+07	8.29444e+07
SNRPN;SNRPB	2.9779e+08	0	2.91094e+08	2.94442e+08		C5	8.56247e+07	0	7.97532e+07	8.2689e+07
LARP1	294314850	0	288960815	2.91638e+08		DYNC1LI1	8.34852e+07	0	8.17534e+07	8.26193e+07
CLU	267963500	3.17349e+08	2.88593e+08	2.91302e+08		ADK	1.64667e+08	3099700	7.98434e+07	8.25366e+07
TRA2B	2.94675e+08	0	2.86212e+08	2.90444e+08		EFTUD2	8.68802e+07	0	7.71711e+07	8.20257e+07
ADA	2.92902e+08	0	2.87301e+08	2.90101e+08		PSMD13	1.64185e+08	3512100	7.79679e+07	8.18884e+07
LSM2	2.94443e+08	0	2.85452e+08	2.89948e+08		MTA2	8.37148e+07	0	7.94662e+07	8.15905e+07
TSNAX;DISC1	291195000	0	288358746	289776873		NDRG1	1.14212e+08	50030000	7.98512e+07	8.13645e+07
PACSIN2	2.92437e+08	0	2.85232e+08	2.88834e+08		PLXNB2	0	82082000	79798695	8.09403e+07
CTSB	2.91382e+08	0	2.82675e+08	2.87028e+08		CPNE1	1.08353e+08	55237000	7.90163e+07	8.08688e+07
GC	2.77279e+08	298946000	2.83715e+08	2.86647e+08		RPL12	1.46667e+08	15220000	8.02266e+07	8.07044e+07
KATNAL2	5.54201e+08	18690000	2.8319e+08	2.8536e+08		AP2B1	1.4042e+08	23458000	7.74066e+07	8.04281e+07
PPP2R1A	5.15988e+08	59749860	2.7967e+08	2.85136e+08		PNP	8.4742e+07	81464000	7.48881e+07	8.03647e+07
PRMT5	287875000	0	282345858	285110429		CLDND1	1.1383e+08	49240000	7.78795e+07	8.03164e+07
GLRX3	285875000	0	283631167	2.84753e+08		HCLS1	1.26543e+08	39613000	7.4719e+07	8.02917e+07
TCP1	4.90289e+08	79241545	283305240	2.84279e+08		C1QC	7.99037e+07	0	7.92132e+07	7.95584e+07
HINT1	524312100	45102000	280175945	2.83197e+08		MAP2K1	1.58358e+08	4801900	7.45454e+07	7.92351e+07
RAB11B;RAB11A	4.96179e+08	6.61506e+07	2.80671e+08	2.81e+08		VASP	1.25543e+08	36275000	7.47405e+07	7.88529e+07
SERPINB6	5.52277e+08	1.18077e+07	2.7634e+08	2.80142e+08		DDX3X;DDX3Y	1.63753e+08	275000	7.24874e+07	7.88385e+07
AGT	3.07242e+08	2.56408e+08	272553131	2.78735e+08		SHMT2	8.05778e+07	0	7.70921e+07	7.88349e+07
NAMPT	538088000	2.11594e+07	2.73688e+08	2.77645e+08		C1QB	8.29296e+07	0	7.45888e+07	7.87592e+07
PAFAH1B1	551202724	8815300	272144160	2.77387e+08		PSMB3	6.86975e+07	90978000	7.53258e+07	7.83338e+07
DDX21	2.76974e+08	0	2.76461e+08	2.76717e+08		IGKC	1.56827e+08	5934600	7.13981e+07	7.80533e+07
SCFD1	2.81258e+08	0	2.71774e+08	2.76516e+08		PRMT5	7.9642e+07	0	7.63186e+07	7.79803e+07
APOA1BP	276432000	0	275505935	2.75969e+08		SF3B3	1.59272e+08	267000	7.32165e+07	7.7585e+07
PSME3	278368000	0	273243942	275805971		ELMO1	8.15432e+07	73935000	7.56879e+07	7.70554e+07
SOD2	277039948	0	273015362	275027655		PSMD3	1.48988e+08	7409900	7.41575e+07	7.68517e+07
SASH3	500775104	4.774e+07	2.66648e+08	271721084		DDX5	7.98654e+07	0	7.34054e+07	7.66354e+07
S100A11	4.72864e+08	74172000	2.65156e+08	2.70731e+08		PSMD11	1.55753e+08	992000	7.16343e+07	7.61264e+07
GNB1	2.83761e+08	2.61092e+08	2.67028e+08	2.70627e+08		ADH5	1.16115e+08	39686000	7.21843e+07	7.59951e+07
MAPK1	514490000	2.42519e+07	2.68304e+08	2.69015e+08		FN3KRP	7.77605e+07	0	7.36752e+07	7.57178e+07
ABHD14B	515226000	22374000	268798387	2.68799e+08		TARS	1.46765e+08	5641800	7.38837e+07	7.54303e+07
PLG	3.67468e+08	168856800	2.59996e+08	265440029		HPR	7.54383e+07	0	7.53883e+07	7.54133e+07
PDIA4	5.06921e+08	2.18633e+07	2.58568e+08	2.62451e+08		PHGDH	9.82988e+07	52339000	7.50709e+07	7.52362e+07
CBR1	5.01282e+08	1.87606e+07	258613721	259552207		RPS3	1.23975e+08	26515000	7.3967e+07	7.48191e+07
ERO1L	519459656	5178530	252646891	2.59095e+08		WDR61	7.78185e+07	0	7.11136e+07	7.4466e+07
GARS	5.04221e+08	11334580	2.54451e+08	2.56669e+08		PPA1	8.5637e+07	66813000	7.08309e+07	7.4427e+07
HNRNPH3	256895000	0	254299468	255597234		CD7	2.53753e+07	121940000	7.34383e+07	7.35845e+07
EHD1	2.36209e+08	275135350	2.54093e+08	2.55146e+08		STIP1	9.08037e+07	60671000	6.87418e+07	7.34055e+07
UBR4	2.58478e+08	0	2.50697e+08	2.54587e+08		SLK	3.18951e+06	145100000	6.87866e+07	7.23587e+07
PDCD6IP	4.73305e+08	3.40676e+07	2.45568e+08	2.5098e+08		C9	1.2458e+08	23468000	6.82997e+07	7.2116e+07
RPLP1	251895000	0	244559502	248227251		PYGB	7.4084e+07	0	6.97651e+07	7.19245e+07
DCPS	486030000	9918550	247532250	2.47827e+08		ATP5B	1.4879e+08	363000	6.58049e+07	7.16527e+07
STRAP	2.50212e+08	0	2.41145e+08	2.45678e+08		RBBP7	7.23679e+07	0	7.08478e+07	7.16078e+07
MTPN	483182325	12159985	241071650	245471320		GFPT1	7.56086e+07	0	6.70664e+07	7.13375e+07
MYL12A;MYL12B;MYL9	460231780	3.08328e+07	2.44588e+08	2.45218e+08		UGP2	8.45593e+07	64040000	6.51249e+07	7.12414e+07
PSMD5	4.55536e+08	33013900	2.44267e+08	2.44272e+08		FEN1	7.26259e+07	0	6.88211e+07	7.07235e+07
RANGAP1	2.47471e+08	0	2.40625e+08	2.44048e+08		ARHGAP30	5.0379e+07	91232000	6.94781e+07	7.0363e+07
WDR77	243921000	0	242142572	243031786		PSMD6	137037037	5406100	6.84236e+07	7.02889e+07
COPB2	4.69217e+08	2.02648e+07	2.39257e+08	2.42913e+08		OSTF1	6.31123e+07	78242000	6.8905e+07	7.00864e+07
ADD3	242700066	0	240128948	241414507		DOK2	7.27741e+07	67191000	6.97538e+07	6.99063e+07
CLTC	320570000	163314215	2.3537e+08	2.39751e+08		PSMD5	138962963	1573100	6.82703e+07	6.96021e+07
CAT	457453446	2.34178e+07	2.34534e+08	2.38469e+08		DYNC1I2	7.41272e+07	0	6.48071e+07	6.94671e+07
FAU	2.40703e+08	0	2.35725e+08	2.38214e+08		G3BP1	6.99728e+07	0	6.86354e+07	6.93041e+07
DPP9	2.39555e+08	0	2.32044e+08	2.35799e+08		PSMD8	6.95309e+07	0	6.85143e+07	6.90226e+07
RBBP7	444414080	22076930	231532338	2.32674e+08		S100A10	6.88481e+07	74684000	6.31176e+07	6.88832e+07
SNRPF	2.3457e+08	0	2.27915e+08	2.31242e+08		GSTO1	8.87778e+07	48805000	6.85126e+07	6.86985e+07
PRPSAP2	2.32796e+08	0	2.28513e+08	2.30654e+08		STX11	6.98198e+07	0	6.7397e+07	6.86084e+07
CORO1C	4.51789e+08	13343150	2.25697e+08	2.30277e+08		C1R	6.90457e+07	0	6.81053e+07	6.85755e+07
SRP14	4.51176e+08	9025700	2.27068e+08	2.2909e+08		APOA2	7.20506e+07	0	6.50733e+07	6.8562e+07
COPS5	228932974	0	228539304	228736139		CAPZA2	9.35778e+07	49706000	6.21511e+07	6.84783e+07
ALDH9A1	2.33138e+08	0	2.2326e+08	2.28199e+08		USP9X	7.21198e+07	0	6.40903e+07	6.8105e+07
RPL17;RPL17-C18orf32	2.2918e+08	0	2.26939e+08	2.2806e+08		VRK1	7.03543e+07	0	6.57998e+07	6.80771e+07
RPL4	436085950	2.20327e+07	2.23275e+08	2.27131e+08		XPOT	6.97642e+07	0	6.63079e+07	6.8036e+07
SLC1A5	3.94885e+08	63237550	2.23259e+08	2.27127e+08		PSMD14	7.06654e+07	0	6.31321e+07	6.68988e+07
TWF2	4.18266e+08	3.69528e+07	2.2455e+08	2.2659e+08		LRRFIP1	6.8179e+07	0	6.55345e+07	6.68568e+07
RBM39	2.29725e+08	0	2.20963e+08	2.25344e+08		NAP1L1	1.02319e+08	36338000	6.15402e+07	6.67322e+07
BSG	3.851e+08	6.54869e+07	2.24749e+08	2.25112e+08		CALML5	0	69446000	63944997	6.66955e+07
SSBP1	4.39509e+08	9745900	2.19294e+08	2.2285e+08		ENTPD1	3.22086e+06	133510000	6.28454e+07	6.65254e+07
DRG1	225842000	0	218622578	222232289		ARF5	1.20194e+08	16553000	6.24385e+07	6.63951e+07
PPP1CA	374829675	7.14212e+07	2.2004e+08	2.22097e+08		PRPF8	6.72556e+07	0	6.48599e+07	6.60577e+07
RANBP1	223605000	0	220145758	221875379		SLC29A1	9.82864e+06	125870000	6.23427e+07	6.60138e+07
COPS3	4.45073e+08	889044	2.19247e+08	2.21736e+08		PON1	6.97506e+07	0	6.20536e+07	6.59021e+07
CNBP	2.25853e+08	0	2.16647e+08	2.2125e+08		RCC1	6.79099e+07	0	6.38918e+07	6.59009e+07
CELF2	218984000	0	216201575	2.17593e+08		PIK3CD	6.6342e+07	0	6.52339e+07	6.5788e+07
EML4	2.17448e+08	0	2.16109e+08	2.16779e+08		NPM1	1.16926e+08	19607000	6.01447e+07	6.55592e+07
CHD4	219845900	0	210795825	2.15321e+08		NBEAL2	6.8363e+07	0	6.16954e+07	6.50292e+07
PRDX5	419078752	9853035	2.13715e+08	2.14216e+08		HK2	6.62852e+07	0	6.37067e+07	6.4996e+07
ATP6V1H	214850000	0	212910625	2.1388e+08		TPT1	6.17037e+07	74214000	5.90431e+07	6.49869e+07
RPA3	215998000	0	210395365	2.13197e+08		NAPA	6.42333e+07	68027000	6.26736e+07	6.4978e+07
GLIPR2	197357000	227830300	209243855	2.11477e+08		KIAA0368;ECM29	6.80457e+07	0	6.16806e+07	6.48631e+07
PPAT	212773500	0	209315597	2.11045e+08		DNM1L	6.80815e+07	0	6.06852e+07	6.43834e+07
PBDC1	213473000	0	207738554	210605777		ICAM2	8.37284e+06	121030000	6.31632e+07	6.41887e+07
UCHL3	2.13873e+08	0	2.06715e+08	2.10294e+08		EIF2S1	1.28432e+08	2848700	6.08009e+07	6.40272e+07
KNG1	185946200	2.35739e+08	2.08532e+08	2.10072e+08		GRB2	5.15568e+07	76414000	6.3685e+07	6.38853e+07
VTN	217666880	201530600	205324222	2.08174e+08		SERPIND1	6.42481e+07	0	6.31323e+07	6.36902e+07
EPS15	208572000	0	205420332	206996166		GNA15	6.36654e+07	0	6.32938e+07	6.34796e+07
GYG1	3.92582e+08	23327220	2.03169e+08	2.06359e+08		UMPS	6.66481e+07	0	5.93323e+07	6.29902e+07
EIF2S2	207873500	0	202530060	205201780		SREBF2	3.89494e+07	90634000	5.84519e+07	6.26784e+07
HLA-DRB1	3.66252e+08	4.67666e+07	2.02004e+08	2.05008e+08		XPO7	1.26469e+08	951580	5.90312e+07	6.21507e+07
PSMG1	2.09086e+08	0	1.99744e+08	2.04415e+08		THBS4	5.27321e+07	73235000	6.04837e+07	6.21503e+07
NAA15	204523000	0	200466912	202494956		SNAP23	2.49778e+07	100620000	6.05841e+07	6.20606e+07
HLA-C	9.38233e+07	311701466	2.01294e+08	202272774		TRIM23	3.31815e+07	94067000	5.79752e+07	6.17412e+07
PDAP1	2.01976e+08	0	2.01758e+08	2.01867e+08		DSG1	6.34284e+06	117040000	6.09325e+07	6.14385e+07
NIF3L1	201297814	0	200677657	2.00988e+08		SAMD9	6.44802e+07	0	5.81273e+07	6.13038e+07
RPA2	3.87598e+08	16625400	1.97152e+08	200458540		CD46	0	62970000	59553278	61261639
AZGP1	213556500	1.92925e+08	1.9432e+08	200266950		UPF1	6.29074e+07	0	5.82154e+07	6.05614e+07
CFH	188800660	212994100	198731863	200175541		IPO7	6.52049e+07	0	5.54783e+07	6.03416e+07
DNPH1	2.00727e+08	0	1.96975e+08	1.98851e+08		RASA2	5.45728e+07	72017000	5.44044e+07	6.03314e+07
NAP1L4	303127140	97579000	194684163	1.98463e+08		PABPC1	1.03542e+08	20671000	5.59762e+07	6.00631e+07
DHX9	3.99919e+08	2.17003e+06	1.9158e+08	1.9789e+08		SLC38A1	6.32506e+07	0	5.67132e+07	5.99819e+07
ARPC4-TTLL3;ARPC4	2.72333e+08	1.25123e+08	1.95395e+08	1.97617e+08		PPP1CB	5.49556e+07	67964000	5.53371e+07	5.94189e+07
PRPF19	375904000	1.9306e+07	1.97262e+08	1.97491e+08		CALR	7.50963e+07	49296000	5.3403e+07	5.92651e+07
NAA10	1.97545e+08	0	1.95365e+08	1.96455e+08		FN1	4.21642e+07	77597000	5.72408e+07	5.90007e+07
EIF3H	1.96446e+08	0	1.95307e+08	1.95877e+08		PSMB2	5.97914e+07	63865000	5.29052e+07	5.88538e+07
RPL35	197876000	0	189075853	1.93476e+08		DBNL	5.51457e+07	63302000	5.75155e+07	5.86544e+07
GIMAP4	3.14211e+08	7.51862e+07	1.90417e+08	1.93271e+08		S1PR4	1.4621e+07	107030000	5.42815e+07	5.86442e+07
SNRPE	3.80228e+08	8543150	1.90549e+08	193106971		IKBKAP	6.31531e+07	0	5.39058e+07	5.85294e+07
QDPR	192429000	0	189628509	1.91029e+08		CDC42SE2	4.08802e+07	80375000	5.36856e+07	5.83136e+07
PFDN5	1.94156e+08	0	1.87832e+08	1.90994e+08		SRRT	6.22617e+07	0	5.3937e+07	5.80993e+07
PON1	2.41386e+08	141337900	1.90079e+08	1.90934e+08		TNIK	4.51062e+07	75544000	5.24169e+07	5.7689e+07
ESD	350138900	33475948	187173428	1.90263e+08		CPNE3	9.56642e+07	22055000	5.51772e+07	5.76321e+07
RPL24	190977000	0	186897003	1.88937e+08		C4BPA	5.94667e+07	0	5.57678e+07	5.76172e+07
CD48	2.69549e+08	1.07777e+08	1.88051e+08	1.88459e+08		TUBG1;TUBG2	5.98309e+07	0	5.53679e+07	5.75994e+07
RAP1GDS1	1.91277e+08	0	1.85612e+08	1.88444e+08		ALDH9A1	1.10551e+08	8623700	5.25394e+07	5.72379e+07
CLIP1	189347800	0	187177346	188262573		PPP1R7	103245679	15342000	5.27238e+07	5.71038e+07
C16orf54	2.2721e+08	1.5071e+08	1.85533e+08	1.87818e+08		STK4	5.82642e+07	0	5.51816e+07	5.67229e+07
IGHG3	2.51168e+08	1.27729e+08	183341221	1.87413e+08		MOB1B;MOB1A	4.55062e+07	68680000	5.50549e+07	5.64137e+07
APOBEC3G	188293000	0	185669881	1.86981e+08		DSC1	0	60516000	52121037	5.63185e+07
HIST2H3PS2	354952825	19763900	1.85189e+08	1.86635e+08		TNFAIP3	57000000	56592000	54986257	5.61928e+07
RPL7	3.71187e+08	2716270	1.85867e+08	1.8659e+08		PRPS2	1.09816e+08	6706900	5.041e+07	5.56443e+07
HLA-DRA	344689400	29482100	180967942	1.85046e+08		OTUB1	4.69272e+07	67167000	5.12397e+07	5.51113e+07
FKBP5	1.844e+08	0	1.83464e+08	1.83932e+08		PSMC6	101682716	9410500	53875043	5.49894e+07
RCSD1	185325000	0	178340220	181832610		EIF3K	5.5316e+07	0	5.24484e+07	5.38822e+07
CRKL	3.52701e+08	6988070	1.77883e+08	1.79191e+08		KTN1	5.47333e+07	0	5.28883e+07	5.38108e+07
PDCL3	1.81344e+08	0	1.7569e+08	1.78517e+08		GNL1	5.38086e+07	0	5.37509e+07	5.37798e+07
RANBP2	1.78586e+08	0	1.7679e+08	1.77688e+08		TUBAL3	5.79568e+07	0	4.90317e+07	5.34942e+07
RNH1	3.51961e+08	4.48589e+06	1.76286e+08	1.77578e+08		ARCN1	5.44395e+07	0	5.2511e+07	5.34753e+07
LGALS3BP	2.93483e+08	6.36181e+07	1.74632e+08	1.77244e+08		EIF3H	5.67568e+07	0	4.98174e+07	5.32871e+07
SLC7A5	2.96398e+08	5.87824e+07	1.75595e+08	1.76925e+08		PTMA	9.30815e+07	18787000	4.79134e+07	5.32606e+07
COMP	2.17287e+08	1.40585e+08	1.72242e+08	1.76705e+08		SNRPE	5.60679e+07	0	5.03767e+07	5.32223e+07
FERMT3	2.49545e+08	1.05079e+08	1.73999e+08	1.76208e+08		PSMA3	8.95444e+07	20221000	4.76049e+07	5.24568e+07
CUTA	344297000	8956775	1.73807e+08	1.75687e+08		TNFAIP8	5.44926e+07	0	5.01179e+07	5.23053e+07
SRM	1.77802e+08	0	1.73157e+08	1.75479e+08		AMBP	5.6242e+07	0	4.79737e+07	5.21078e+07
EIF3A	3.41259e+08	12752135	1.70772e+08	174927785		MRI1	5.51802e+07	0	4.86381e+07	5.19092e+07
PRDX3	3.40592e+08	13948480	1.67389e+08	1.73977e+08		CP	1.06056e+08	2050600	4.70843e+07	5.17301e+07
RPL18	3.45919e+08	6604000	1.68814e+08	1.73779e+08		GBP1	9.52617e+07	13217000	4.66884e+07	5.17224e+07
IL16	1.93962e+08	154256624	1.68825e+08	1.72348e+08		NCBP1	5.18025e+07	0	5.15717e+07	5.16871e+07
ARF6	2.04778e+08	1.43908e+08	1.67344e+08	1.7201e+08		THEMIS	8.43358e+07	23819000	4.67058e+07	5.16202e+07
EIF3K	1.71935e+08	0	1.69142e+08	1.70538e+08		MOB3A	5.21259e+07	54214000	4.82428e+07	5.15276e+07
USP14	306374110	4.06409e+07	1.64432e+08	1.70482e+08		PSMB10	7.05728e+07	33260000	5.05564e+07	5.14631e+07
PRPS1	1.71353e+08	0	1.68453e+08	1.69903e+08		GSN	1.07343e+08	638000	4.59905e+07	5.13239e+07
DKC1	1.68673e+08	0	1.68662e+08	1.68667e+08		RPS9	7.50938e+07	29774000	4.89748e+07	5.12809e+07
CSTB	3.19263e+08	19136250	1.6731e+08	1.6857e+08		SCAMP3	5.12765e+07	0	5.00914e+07	5.0684e+07
ALDH16A1	336424734	3728750	163610019	1.67921e+08		HSP90AB2P	5.13901e+07	0	4.98317e+07	5.06109e+07
QARS	1.67765e+08	0	1.67421e+08	1.67593e+08		PLCG1	9.56543e+07	7022500	4.90345e+07	5.05704e+07
GANAB	2.9474e+08	4.30907e+07	1.62031e+08	1.66621e+08		KIF21A	5.05235e+07	0	5.04261e+07	5.04748e+07
RPL13	322969900	14564140	158833937	1.65456e+08		TRADD	5.07889e+07	0	5.0153e+07	5.04709e+07
CXCR4	189712000	1.47198e+08	1.58841e+08	165250374		SLAMF6	5.25444e+07	4,26e+08	4.83969e+07	5.04707e+07
PDIA6	324723170	6337170	164333289	1.65131e+08		PSME1	5.77741e+07	44614000	4.85596e+07	5.03159e+07
VPS26A	3.29443e+08	2487315	1.61978e+08	1.64636e+08		RPL5	9.1879e+07	11272000	4.75846e+07	5.02452e+07
HUWE1	164289900	0	162976451	1.63633e+08		TBC1D10C	5.71049e+07	49422000	4.40258e+07	5.01842e+07
SMC4	1.66064e+08	0	1.6065e+08	1.63357e+08		UBR4	5.34173e+07	0	4.67536e+07	5.00855e+07
RPL14	167972000	0	158382251	1.63177e+08		NUTF2	8.06815e+07	24470000	4.4815e+07	4.99888e+07
CTSC	322333800	6.79543e+06	1.56395e+08	1.61842e+08		GBP5	8.04926e+07	23096000	4.55012e+07	4.96966e+07
DERA	3.21431e+08	4624000	1.56339e+08	1.60798e+08		SEC23B	5.09395e+07	0	4.82627e+07	4.96011e+07
SMC1A	320635000	4591117	1.5677e+08	1.60665e+08		SRM	9.39012e+07	5574200	4.82851e+07	4.92535e+07
SMS	1.62965e+08	0	1.57987e+08	1.60476e+08		POLR2A	4.92272e+07	0	4.86109e+07	4.8919e+07
RPL23A	1.62091e+08	0	1.5829e+08	1.60191e+08		RUVBL2	5.18469e+07	0	4.53592e+07	4.86031e+07
SLC2A1	2.99771e+08	20701800	1.58402e+08	1.59625e+08		HNRNPA1;HNRNPA1L2	6.35765e+07	36208000	4.52056e+07	4.83301e+07
USP7	159820600	0	158459239	1.5914e+08		COPS4	5.00988e+07	0	4.64973e+07	4.8298e+07
EDF1	160605000	0	156997388	158801194		INPP5D	8.72407e+07	9824800	4.77263e+07	4.82639e+07
OXSR1	3.11255e+08	6223880	1.57945e+08	1.58475e+08		JUP	3.50605e+06	94578000	4.58124e+07	4.79655e+07
C9	2.48823e+08	70428700	1.54954e+08	158068619		HSP90AB4P	5.12679e+07	0	4.46393e+07	4.79536e+07
COPS4	1.59439e+08	0	1.56116e+08	1.57777e+08		RNH1	1.68506e+07	83262000	4.26688e+07	4.75938e+07
ELAC2	159032250	0	156242189	1.57637e+08		SNRPD2	4.80901e+07	0	4.68257e+07	4.74579e+07
RAC1;RAC3	271089160	49618000	151814302	157507154		PRPF4	4.79901e+07	0	4.58568e+07	4.69235e+07
TUBB8	2.34996e+08	8.30557e+07	1.5259e+08	1.56881e+08		NDRG3	0	50011000	43584700	46797850
CD3E	2.1684e+08	9.69475e+07	1.5641e+08	1.56733e+08		SERPINB9	2.38815e+06	93496000	4.44426e+07	4.67756e+07
HCLS1	1.70686e+08	141804000	1.54512e+08	1.55667e+08		ADRBK1	8.90062e+07	7349800	4.2881e+07	4.64123e+07
PFDN2	1.59381e+08	0	1.51172e+08	1.55277e+08		NOP58	5.01901e+07	0	4.25332e+07	4.63616e+07
PPP4C	1.54691e+08	0	1.54401e+08	1.54546e+08		ROCK1	7.18802e+07	24864000	4.17908e+07	4.61783e+07
ICAM3	189035000	1.19368e+08	1.53778e+08	1.5406e+08		KIF5B	8.29086e+07	12827000	4.2747e+07	4.61609e+07
ICAM1	273071650	4.15754e+07	1.47512e+08	1.54053e+08		KLC1	4.68148e+07	0	4.52084e+07	4.60116e+07
TARDBP;TDP43	155357000	0	147630453	1.51494e+08		MYO1F	7.28309e+07	19611000	4.54615e+07	4.59678e+07
CASP3	155435000	0	146873280	151154140		SNRPA1	4.70346e+07	0	4.48049e+07	4.59198e+07
BIN2	2.85859e+08	20896450	1.44809e+08	1.50521e+08		HPRT1	3.30432e+07	58816000	4.48113e+07	4.55568e+07
C12orf10	1.51953e+08	0	1.48077e+08	1.50015e+08		STK26	1.48556e+07	80862000	4.09332e+07	4.55503e+07
CSRP1	256368536	44867500	147607752	149614596		HIST2H3A	9.36481e+07	902000	4.05686e+07	4.50396e+07
RPL21	1.49498e+08	0	1.47934e+08	1.48716e+08		EEF1B2	4.99728e+07	0	4.00414e+07	4.50071e+07
XRN2	1.52148e+08	0	1.45268e+08	1.48708e+08		PCMT1	3.21654e+07	58307000	4.44945e+07	4.4989e+07
RPL6	285809140	15018720	145031592	1.4862e+08		VPS29	4.54037e+07	0	4.42449e+07	4.48243e+07
RBX1	1.50864e+08	0	1.45771e+08	1.48317e+08		DDX6	8.63519e+07	4755000	4.2558e+07	4.45549e+07
S100A10	219612500	76906000	147476103	147998201		ESYT1	8.35457e+07	6030500	4.37689e+07	4.44484e+07
AP2A1	152012000	0	142959432	147485716		RPLP1	9.43864e+07	638000	3.78784e+07	4.43009e+07
TRAT1	57981400	238692500	141292924	1.45989e+08		SMARCD2	4.80025e+07	0	4.01156e+07	4.40591e+07
SPN	1.69984e+08	125402450	1.41575e+08	1.45654e+08		HMGCS1	4.80383e+07	0	3.89032e+07	4.34707e+07
RAE1	1.48421e+08	0	1.41397e+08	1.44909e+08		TALDO1	5.01235e+07	41240000	3.89844e+07	4.34493e+07
HPCAL1	2.92036e+08	1534400	1.38604e+08	1.44058e+08		LMNB1	7.68988e+07	15291000	3.81069e+07	4.34322e+07
HSP90B1	2.41268e+08	5.09121e+07	1.36317e+08	1.42832e+08		IGHG4	4.53346e+07	0	4.13941e+07	4.33643e+07
PPA2	1.46058e+08	0	1.38298e+08	1.42178e+08		EVI2B	6.53469e+07	21440000	4.26821e+07	4.31563e+07
RPL31	142811500	0	140674662	141743081		SF3A1	4.63185e+07	0	3.95837e+07	4.29511e+07
C1QC	2.10904e+08	7.47906e+07	138812238	1.41502e+08		CAPN1	2.12951e+07	68286000	3.90863e+07	4.28891e+07
DDX24	141557150	0	141399118	141478134		GMPPB	4.27309e+07	0	4.25347e+07	4.26328e+07
APOA2	93799175	1.87841e+08	1.40724e+08	1.40788e+08		OLA1	7.56037e+07	9908000	4.20301e+07	4.25139e+07
LGALS3	248831240	36169450	135135000	140045230		PTPN1	4.5337e+07	0	3.94023e+07	4.23696e+07
DYNC1I2	139708000	0	139248230	139478115		HAT1	4.42914e+07	0	4.04091e+07	4.23503e+07
F2	1.90932e+08	9.31004e+07	133185286	1.39073e+08		AHSG	4.26654e+07	0	4.138e+07	4.20227e+07
SDCBP	1.57938e+08	1.21194e+08	1.35816e+08	1.38316e+08		XRN2	4.27333e+07	0	4.11667e+07	4.195e+07
HEBP2	1.38179e+08	0	1.38087e+08	1.38133e+08		USP14	4.48593e+07	0	3.88821e+07	4.18707e+07
HRG	1.19404e+08	1.60315e+08	1.33005e+08	1.37575e+08		ILK	7.44074e+07	11113000	3.91204e+07	4.15469e+07
DBNL	2.48426e+08	32444500	1.31602e+08	1.37491e+08		DNAJA2	5.06333e+07	35228000	3.83966e+07	4.14193e+07
RPS10;RPS10-NUDT3	1.37631e+08	0	1.35593e+08	1.36612e+08		RPS2	6.75531e+07	19474000	3.63327e+07	4.11199e+07
S100A6	269973560	4878200	130603670	135151810		GLO1	1.52704e+07	67056000	4.09185e+07	4.10816e+07
HSPBP1	1.38781e+08	0	1.31445e+08	1.35113e+08		TRBC1;TRBC2	0	44757000	35967318	40362159
CD82	2.07873e+08	62552960	1.34897e+08	1.35108e+08		EIF6	8.00654e+07	6343600	3.43367e+07	4.02486e+07
ITGB1	1.54883e+08	1.15264e+08	1.34921e+08	1.35023e+08
SIT1	1.49879e+08	118821920	1.32895e+08	1.33865e+08
EIF4A2	234530620	37261900	128277505	133356675
GMPS	1.36014e+08	0	1.30602e+08	1.33308e+08
NOP58	264984500	2009375	1.27556e+08	1.31517e+08
CMPK1	2.14765e+08	53354900	1.24073e+08	1.30731e+08
GPS1	130816000	0	129227135	1.30022e+08
KARS	2.18114e+08	4.30534e+07	1.27379e+08	1.29516e+08
RNF213	2.5558e+08	5500502	1.25643e+08	128907650
KTN1	1.30152e+08	0	1.26967e+08	1.2856e+08
FAM120A	130764550	0	122267927	1.26516e+08
NECAP2	245812000	3340180	122740414	123964198
DPYSL2	1.22366e+08	127033160	1.22273e+08	1.23891e+08
EIF3I	229958660	18591980	116236824	1.21596e+08
PURA	124919500	0	117133562	121026531
SNRPA1	124569500	0	116765561	1.20668e+08
KCNAB2	163234300	77875900	114366151	118492117
TBCA	118183500	0	117828396	118005948
AGL	1.20243e+08	0	1.1441e+08	1.17326e+08
CD4	119741500	0	111640522	115691011
MINA	1.17938e+08	0	1.12392e+08	1.15165e+08
GMFG	2.08422e+08	27052000	1.0929e+08	1.14921e+08
STAT1	83836175	1.50694e+08	1.07496e+08	1.14009e+08
HNRNPU	1.97725e+08	2.96385e+07	111617546	1.12994e+08
SRI	115375108	0	110165873	1.1277e+08
RAB8A	1.23085e+08	1.08494e+08	1.06278e+08	1.12619e+08
HADH	221260000	5785275	1.08869e+08	1.11971e+08
PLAA	115471800	0	108341796	111906798
DCXR	224517500	3891840	106638267	1.11683e+08
C1QB	1.63315e+08	6.21129e+07	1.07108e+08	1.10845e+08
CD9	181523800	3.96344e+07	1.09548e+08	1.10235e+08
AP2A2	1.11028e+08	0	1.07471e+08	1.09249e+08
ACOT7	2.15295e+08	8972770	1.0275e+08	1.09006e+08
IQGAP2	1.53542e+08	6.66089e+07	1.03274e+08	1.07808e+08
ACTR1B	108831500	0	106637439	1.07734e+08
EIF5	110033000	0	104982919	1.07508e+08
RPL36	1.07337e+08	0	1.0481e+08	1.06074e+08
ITGB7	1.19997e+08	93849730	1.0267e+08	1.05505e+08
FLOT1	1.34175e+08	7.83896e+07	1.01255e+08	1.04606e+08
ASNS	1.0726e+08	0	9.99128e+07	1.03587e+08
CD5	125698200	85051300	99319161	1.03356e+08
ATP1B3	175885400	3.44408e+07	9.81567e+07	102827636
RPL11	1.87942e+08	1.94528e+07	100313586	1.0257e+08
LYPLA2	193213148	12846700	101474004	102511284
CASP6	1.07245e+08	0	9.73191e+07	1.02282e+08
GSN	150779000	5.80264e+07	9.75884e+07	102131255
RASAL3	1.25448e+08	8.25866e+07	9.76752e+07	1.01903e+08
SRSF2;SRSF8	106228000	0	97284511	1.01756e+08
TNPO1	1.04296e+08	0	9.88026e+07	1.01549e+08
ACTR1A	104933876	0	97544008	101238942
CD2	1.39667e+08	68048960	9.42685e+07	1.00661e+08
CD47	1.27878e+08	77914950	9.49398e+07	1.00244e+08
LMAN1	1.02025e+08	0	9.80221e+07	1.00024e+08
EIF3M	1.01971e+08	0	9.75838e+07	9.97776e+07
FAM175B	100257500	0	99143124	99700312
RPL35A	103670000	0	95458984	99564492
HLA-G	1.41691e+08	56878600	9.86682e+07	9.90793e+07
STK10	6.70556e+07	1.31128e+08	9.86184e+07	9.8934e+07
RAB8B	108906325	89883680	9.70383e+07	9.86094e+07
SPOCK2	1.85036e+08	14298552	9.59937e+07	9.84428e+07
CROCC	1.81619e+08	2.01299e+07	9.11996e+07	9.76495e+07
CTSD	165042275	3.23837e+07	9.01629e+07	9.5863e+07
CIRBP	99580000	0	90423268	95001634
RPL3	1.89123e+08	5006050	9.03074e+07	9.48121e+07
CD81	1.28784e+08	59965720	9.16077e+07	9.34526e+07
RPL36A;RPL36A-HNRNPH2;RPL36AL	94218500	0	92415140	93316820
COL6A1	7.85933e+07	1.08161e+08	9.30597e+07	9.32715e+07
PYCARD	96311000	0	89551606	92931303
FN1	1.01983e+08	8.77655e+07	8.72703e+07	9.23396e+07
SRRT	9.20071e+07	0	9.15081e+07	9.17576e+07
MCM6	1.79434e+08	4058935	9.04759e+07	9.13228e+07
THYN1	92444000	0	90079966	91261983
RPL32	94697000	0	85781480	90239240
RPL7A	1.72657e+08	12499630	8.52581e+07	9.01384e+07
OLA1	161482080	18074000	88896819	8.94843e+07
LBR	89908000	0	88679683	8.92938e+07
APOBEC3C	92653000	0	85646739	8.91499e+07
HLA-DPB1	88772100	0	88618648	88695374
SDHA	8.99794e+07	0	8.71052e+07	8.85423e+07
TNFRSF8	8.94021e+07	0	8.65836e+07	8.79928e+07
RRM1	89360750	0	85625523	8.74931e+07
YKT6	9.08673e+07	0	8.35056e+07	8.71865e+07
BAX	1.38785e+08	40552800	8.02071e+07	8.65151e+07
TIGAR	8.95467e+07	0	8.34098e+07	8.64782e+07
COPB1	1.56143e+08	2.20351e+07	8.09461e+07	8.63747e+07
CD3D	1.03954e+08	7.29823e+07	8.1722e+07	8.62195e+07
LANCL1	86918700	0	85364099	8.61414e+07
CUL4A	89093250	0	83147842	86120546
MOB3A	8.66457e+07	0	8.51607e+07	8.59032e+07
NOP56	8.86343e+07	0	8.31686e+07	8.59015e+07
RPL28	166981860	4448550	84787670	8.5406e+07
FARSA	87791550	0	81805713	8.47986e+07
APCS	111415420	6.08296e+07	8.18983e+07	8.47144e+07
ICAM2	1.42387e+08	2.99411e+07	8.17228e+07	8.46837e+07
RPL9	1.44587e+08	26135500	8.25955e+07	8.44394e+07
SEC31A	8.42594e+07	0	8.21164e+07	8.31879e+07
PRPF8	8.34668e+07	0	8.21753e+07	8.28211e+07
TES	8.72918e+07	8.16445e+07	7.92624e+07	8.27329e+07
HPR	1.21071e+08	4.48178e+07	8.02316e+07	8.20402e+07
ANXA7	145780340	2.15954e+07	7.66945e+07	8.13567e+07
UBE2Z	81568000	0	80682471	8.11252e+07
SLC16A3	146815100	20005280	75977393	80932591
SRSF3	158502000	8581400	74968477	80683959
SLC1A4	1.24482e+08	40751240	7.53021e+07	8.01785e+07
ARPC3	1.11714e+08	53016044	7.32246e+07	7.93182e+07
VNN1	8.55251e+07	72452800	7.86491e+07	7.88756e+07
SEC13	83467000	0	73777767	7.86224e+07
C1S	1.24359e+08	3.54757e+07	7.58012e+07	7.85452e+07
HSP90AB2P	135070775	22385450	7.78416e+07	7.84326e+07
MLLT4	82896400	0	73208474	78052437
YTHDF3;YTHDF1	79055674	0	76456970	77756322
ANXA4	7.59748e+07	79449950	7.35566e+07	7.63271e+07
THBS1	1851500	1.51148e+08	7.50377e+07	7.60123e+07
RAB1B	1.39911e+08	18084120	6.99596e+07	7.59849e+07
U2SURP	79564100	0	71373904	75469002
RHOG	8.38983e+07	68297650	7.29067e+07	7.50342e+07
GNAI3	9.21994e+07	64287960	6.85711e+07	7.50195e+07
PRKACA;KIN27	140157000	12689900	70598624	7.44818e+07
CAPN2	131599425	20952662	6.97529e+07	7.41017e+07
GRHPR	7.43087e+07	0	7.24756e+07	7.33921e+07
FLOT2	8.52919e+07	6.55587e+07	68653774	7.31681e+07
C14orf166	75463000	0	69621921	7.25425e+07
SERPINF2	8.29508e+07	6.24801e+07	6.8649e+07	7.136e+07
PPP1CC	75681750	0	66692878	71187314
PAK2	1.38193e+08	7932805	6.64919e+07	7.08725e+07
VPS35	74477000	0	66762334	70619667
RPL10	1.38823e+08	6696415	6.63206e+07	7.06134e+07
KIF5B	1.3594e+08	9985195	6.52334e+07	7.03862e+07
SLC16A1	1.13307e+08	28197400	6.96504e+07	7.03849e+07
TTN	140716365	6.21462e+06	6.35845e+07	7.01718e+07
ACLY	1.35048e+08	1.09802e+07	6.42992e+07	7.0109e+07
BRCC3	7.42158e+07	0	6.5754e+07	6.99849e+07
ARHGAP30	7.46275e+07	0	6.50585e+07	6.9843e+07
RTCB	7.07292e+07	0	6.89097e+07	6.98195e+07
CD97	9.59697e+07	4.64956e+07	6.59674e+07	6.94776e+07
DDX17	1.31e+08	10638975	6.60612e+07	6.92335e+07
RAB7A	1.07454e+08	31200562	6.69877e+07	6.85474e+07
ADSS	1.22822e+08	16244458	6.63018e+07	6.8456e+07
NDRG3	7.01043e+07	0	6.67876e+07	6.8446e+07
PLP2	42561000	1.003e+08	6.21694e+07	6.83434e+07
ARPC5	85726850	5.1391e+07	6.57994e+07	6.76391e+07
OSTF1	9.83213e+07	39866530	6.43069e+07	6.74983e+07
AKR1A1	127822572	9149070	63690047	6.68872e+07
ARF1	67028500	0	66266019	6.66473e+07
HNRNPM	6.92346e+07	0	6.33281e+07	6.62814e+07
GART	69678826	0	62609946	66144386
CNN2	8.29456e+07	5.55477e+07	5.9891e+07	6.61281e+07
AP3D1	66289800	0	65226743	6.57583e+07
RAB10	5.84685e+07	7.51678e+07	6.22768e+07	6.53044e+07
DEF6	78328000	53968280	61592391	64629557
CD58	64813000	0	64388161	6.46006e+07
PHPT1	77670000	5.56253e+07	6.0126e+07	64473789
PTGES3	64857000	0	62022016	63439508
EIF3D	67001400	0	59813603	6.34075e+07
CDKN2AIP	63364500	0	63015492	63189996
LSM6	65502000	0	59363394	62432697
RPL15	127362600	2002745	5.67664e+07	6.20439e+07
SLK	62118350	0	61818727	6.19685e+07
KIF23	6.46675e+07	59420920	6.12735e+07	6.17873e+07
WDR82	63174700	0	60242069	6.17084e+07
XPO7	65425900	0	57956980	61691440
MAP4K4	4.7452e+07	82213500	5.53039e+07	6.16565e+07
MYH14	8.286e+07	43945050	5.7805e+07	6.15367e+07
SH3BGRL3	6.38119e+07	0	5.7258e+07	6.05349e+07
PPP1R12A	65338450	0	55659684	60499067
LASP1	6.18786e+07	63454044	5.57629e+07	6.03652e+07
TCEB1	65171000	0	55455434	60313217
CD37	53961660	6.90133e+07	5.6846e+07	5.99403e+07
AARS	1.11234e+08	9.16933e+06	5.91866e+07	5.98634e+07
G6PD	7.21096e+07	50818852	5.606e+07	5.96628e+07
WDR48	61785300	0	55605868	58695584
TGFB1	60960300	0	55831322	58395811
PSMD6	62223800	0	54230662	58227231
STX4	60668750	5.87807e+07	5.4839e+07	5.80961e+07
FAM129B	6.04043e+07	6.05102e+07	5.32906e+07	5.80683e+07
TOP2A	58002000	0	57841785	5.79219e+07
DSTN	75184360	41161650	57278375	57874795
C1R	9.39757e+07	2.32047e+07	5.37507e+07	5.6977e+07
PTPRCAP	8.99207e+07	2.82177e+07	52579592	5.6906e+07
AP2M1	1.00073e+08	19801900	5.0404e+07	5.67596e+07
MCM3	117338700	641282	51746932	56575638
PLSCR3;TMEM256-PLSCR3	6.18248e+07	56298980	5.15985e+07	5.65741e+07
C4BPA	1.09776e+08	4264155	5.47925e+07	5.62775e+07
HK1	9.01257e+07	2.30795e+07	5.55872e+07	5.62641e+07
AMBP	58688720	52472400	55516676	5.55593e+07
IGHG4	105741000	7977060	52711630	5.54766e+07
CBR3	106165000	7342395	5.16272e+07	5.50449e+07
PRRC1	1.01092e+08	10054900	5.37761e+07	5.49742e+07
TNPO3	5.6966e+07	0	5.27806e+07	5.48733e+07
ADRM1	105616000	7412700	50234894	54421198
AMDHD2	5.64889e+07	0	5.21846e+07	5.43367e+07
GZMB	0	5.53794e+07	5.2368e+07	5.38737e+07
TUBA4A	69880300	44243180	47446398	53856626
SRP68	56534500	0	50179726	53357113
CWF19L1	5.33079e+07	0	5.06381e+07	5.1973e+07
PSMD1	106699800	3341055	4.58636e+07	5.19682e+07
NPLOC4	56465000	0	46473199	5.14691e+07
PTPN6	24569590	8.4012e+07	4.48467e+07	51142754
AHSG	42588600	6.51795e+07	4.54933e+07	5.10871e+07
CTSW	0	5.19013e+07	4.89493e+07	5.04253e+07
UTS2	99411400	6199050	44817574	5.01427e+07
MYL1;MYL3	8.64754e+07	19340200	4.44598e+07	50091820
C6	87845600	15849970	46453355	5.00496e+07
RAP2B	5.50736e+07	4.96935e+07	4.41603e+07	4.96425e+07
PDS5B	98438100	7017060	43468753	4.96413e+07
YARS	95004400	8.53453e+06	4.47334e+07	4.94241e+07
MCTS1	5.43477e+07	0	4.4453e+07	4.94003e+07
NRAS	6.14197e+07	3.92857e+07	4.72357e+07	4.93137e+07
PPID	5.3181e+07	0	4.52901e+07	4.92356e+07
EIF2A	51851250	0	46419667	4.91355e+07
JCHAIN;IGJ	60204600	42522900	43022259	48583253
IMPDH2	83749960	13742008	47355495	4.82825e+07
NCKAP1L	3.56534e+07	63051000	4.61083e+07	4.82709e+07
STXBP2	88681924	13828215	4.17327e+07	4.8081e+07
ELP2	71918700	29035750	41250852	4.74018e+07
RNASET2	4.91881e+07	0	4.54049e+07	4.72965e+07
C8B	62482066	3.60182e+07	4.26159e+07	4.70387e+07
RAB1A	48600550	0	45264159	4.69324e+07
LCP2	82273528	14429850	43830458	46844612
KIAA0368;ECM29	47095795	0	46433582	4.67647e+07
DCTN2	49310100	0	44089433	4.66998e+07
FYB	7.57707e+07	21682350	4.24881e+07	4.6647e+07
REEP5	49515000	0	43525957	4.65205e+07
IGFALS	4.77185e+07	0	4.52612e+07	4.64899e+07
SMC3	7.89391e+07	18486600	4.15729e+07	4.63329e+07
TBC1D10B	49486550	0	42957920	46222235
DCD	66910720	30036400	41104810	46017310
PPP6R1	46079350	0	45687724	45883537
RACGAP1	4.85022e+07	45957600	4.29717e+07	4.58105e+07
C1QA	7.14371e+07	2.21851e+07	43784169	45802123
MGEA5	46405350	0	44231849	4.53186e+07
RALB	6.60379e+07	28487400	4.11542e+07	45226489
NDRG1	4.23648e+07	52912200	4.01895e+07	4.51555e+07
FMNL1	5.63614e+07	36847205	4.16231e+07	4.49439e+07
EPB41	5.81998e+07	33188800	4.33295e+07	4.4906e+07
APOE	6.92012e+07	2.25413e+07	4.24779e+07	44740134
IGSF8	4.4938e+07	4.89686e+07	4.00916e+07	4.46661e+07
DDX39A	45534200	0	42960691	4.42474e+07
RAB14	72391825	22368300	3.77549e+07	4.41717e+07
PAPSS1	48617950	0	39557304	44087627
RAB35	5.60885e+07	34262850	4.14956e+07	4.3949e+07
CANX	47308366	0	40549165	4.39288e+07
CDC42SE2	25968250	66973040	38791464	43910918
DNAJC2	46762850	0	41013824	43888337
IGKV3D-11	43949600	0	43087582	43518591
EIF3F	44909400	0	41941603	4.34255e+07
PAG1	70302700	22330512	37538915	43390709
ADH5	49063900	4.25149e+07	3.79968e+07	43191855
ISG20	7.13593e+07	21098000	3.6746e+07	4.30678e+07
MTA2	45317650	0	40125432	42721541
FHL1	44276850	0	41148183	4.27125e+07
ACAP2	46703350	0	37798206	42250778
MVD	41517900	0	41514761	4.15163e+07
FNTA	4.38836e+07	0	3.91348e+07	4.15092e+07
ABHD10	45574950	0	37409529	4.14922e+07
STOM	43836575	39602668	4.08507e+07	4.143e+07
ADAM10	4.04145e+07	45290525	3.84987e+07	4.14012e+07
AHNAK	7.16625e+07	1.47424e+07	3.69263e+07	4.11104e+07
DHX15	42486715	0	39068145	40777430
RPL34	84947125	1893030	3.50974e+07	4.06458e+07
SELL	4.6585e+07	39629000	3.57152e+07	4.06431e+07
HDAC1	4.43059e+07	0	3.64057e+07	4.03558e+07
RRAS2	5.18091e+07	33548934	3.53447e+07	4.02342e+07
HLA-DQA1	72593100	8611700	39041813	4.00822e+07
