# Supplementary material for: Comparison of different methods for isolating CD8+ T lymphocyte‐derived extracellular vesicles and supramolecular attack particles
Source: J Extracell Biol. 2023 Mar 13;2(3):e74. doi: 10.1002/jex2.74 (PMC11080737; doi:10.1002/jex2.74)
Supplement: Supplementary file 2 — Supporting Information [file JEX2-2-e74-s002.xlsx]

## Sheet: Lipidomics data
Lipid Identity	SELC	UC
Cer_41:1_	47729.3	22531.7
Cer_44:1_	18185.3	8912.41
DG_16:1_18:1_	2351149	2.51439e+06
DG_18:1_16:1_	1.38174e+06	519637
DG_18:1_18:1_	1.35431e+06	337312
LPC_14:1_	514370	21571.2
LPC_16:1_	2.73862e+06	1.29868e+06
LPC_18:1_	171698	41635.1
LPC_21:4_	451659	292977
LPC_22:4_	99684.5	61141.5
LPC_O-18:1_	431573	115783
LPE_16:1_	164943	35194.9
LPE_18:1_	234385	42179.1
LPE_21:1_	285339	141176
LPE_21:3_	383358	218419
LPE_21:4_	2169185	212587
LPE_22:4_	398241	328998
PC_16:1_21:4_	5.13422e+06	1.47631e+06
PC_18:2_16:1_	1.61527e+06	429620
PC_28:1_	542772	127648
PC_31:1_	324542	74267.7
PC_32:1_	29369.3	15176.7
PC_32:2_	56713.5	71169
PC_34:1_	24791.7	14114.2
PC_34:2_	233966	192636
PC_34:4_	41335.5	17615.9
PC_36:3_	1.35662e+06	172182
PC_36:4_	889153	97769.7
PC_36:5_	434550	95315
PC_38:4_	1.93944e+06	1.15158e+06
PC_38:5_	516141	1.88161e+06
PC_38:5_	14724.5	213146
PC_38:6_	893499	1.14928e+06
PC_41:6_	66926.4	46131.6
PC_42:8_	26113.1	12124.4
PC_O-32:1_	14938.3	14354.4
PC_O-34:1_	11545.1	8132.67
PC_O-36:2_	344621	327711
PC_O-38:6_	133949	286944
PE_18:1_18:1_	4897338	2235938
PE_18:1_21:4_	1.86162e+06	868138
PE_32:1_	615676	1.16729e+06
PE_34:1_	818189	399914
PE_34:2_	476330	771988
PE_36:2_	994762	378826
PE_36:3_	384212	83245.5
PE_36:4_	279972	111164
PE_38:2_	384116	185664
PE_38:3_	516421	538822
PE_38:4_	64831.5	43227.2
PE_38:5_	317162	135443
PE_38:6_	357125	147532
PE_41:3_	139924	141641
PE_41:4_	234922	93452.2
PE_41:5_	774162	277574
PE_41:6_	639584	368214
PE_41:7_	322361	111522
PE_42:1_	156388	31326.6
PE_42:2_	117756	42191.7
PE_O-32:2_	67958.2	58133.3
PE_O-34:1_	295348	252998
PE_O-36:2_	997356	657944
PE_O-36:3_	265138	218249
PE_O-36:4_	112842	133130
PE_O-38:2_	152212	87833.1
PE_O-38:3_	162688	133542
PE_O-38:4_	373432	282530
PE_O-38:5_	296829	455262
PE_O-38:6_	538494	691912
PE_O-41:5_	572212	616967
PE_O-44:7_	28812.8	14112.9
PG_34:1_	179719	113325
PI_36:1_	861844	111127
PI_38:4_	1.89924e+06	856814
PS_16:4_24:2_	2.2263e+06	1.67814e+06
PS_18:1_18:1_	4.21771e+06	2617618
PS_18:1_21:3_	2.13571e+06	1.25617e+06
PS_34:1_	535373	211465
PS_34:2_	97755.2	41124.4
PS_36:1_	184356	167645
PS_36:2_	615716	423847
PS_36:3_	118212	32835.3
PS_38:1_	756911	331895
PS_38:2_	223172	211190
PS_38:4_	361127	326346
PS_38:5_	51229.7	35578
PS_41:1_	352154	131739
PS_41:3_	112183	221146
PS_41:4_	246159	151954
PS_41:5_	1.76654e+06	1.24152e+06
PS_42:1_	331773	51336.9
PS_42:2_	394929	174337
PS_42:4_	44579.2	46746
PS_42:6_	85928.1	38561.1
PS_44:4_	47144	12675.1
SM_31:1_	114117	75113.8
SM_32:1_	2.72897e+06	1.72912e+06
SM_32:1_	286795	111182
SM_32:2_	144145	99398.5
SM_34:1_	4.91642e+06	1.4383e+06
SM_34:2_	2.57568e+06	1.39587e+06
SM_36:1_	71949.6	171959
SM_36:2_	1.13585e+06	771948
SM_41:2_	157877	275491
SM_42:2_	6969.15	5189.34
SM_42:3_	181663	471250

## Sheet: enriched_above threshold
SELC_Background	SELC		UC_Background	UC
LPC 20:4	PC 16:0 20:4		DG 18:1 18:0	SM 34:1
PC 34:1	SM 34:0		DG 18:1 18:1	PC 16:0 16:0
PC 36:5	PE 18:1 18:0		PS 38:1	LPE 20:4
LPC O-18:0	PS 18:0 18:1		LPE 22:4	PS 18:0 18:1
LPE 22:4	LPC 16:0		PC O-36:2	DG 16:0 18:0
PS 42:2	LPE 20:4		PS 38:4	PC 32:1
PE 36:3	PC 34:1		PE 36:2	PE 18:1 18:0
PE 38:2	LPC 18:1		PC 34:1	PC 34:1
LPE 20:3	LPC 16:0		LPC 20:4	PC 38:5
PC 36:3	SM 32:1		PC O-38:6	PC O-32:1
PE O-38:4	SM 34:2		PE O-38:4	SM 32:1
LPC 14:0	DG 16:0 18:0		PE 40:5	PS 16:4 24:2
PS 38:4	LPC 18:1		SM 40:2	PC 16:0 20:4
PE 38:6	PS 16:4 24:2		PE O-34:1	SM 34:0
PS 40:1	LPE 20:4		PC O-38:5	SM 34:2
PC O-36:2	PS 18:0 20:3		LPC 18:0	PC 40:6
PS 42:1	PC 38:4		PC 38:4	LPC 16:0
PC 30:1	PC 38:4		PC O-34:2	PS 18:0 20:3
PE 40:7	PI 38:4		PS 40:3	PS 40:5
PE 38:5	PE 18:0 20:4		PE O-36:3	PE 32:1
PC 38:4	PS 40:5		LPC 16:0	PC 38:4
PC 32:1	PC 18:2 16:0		PS 34:1	PC 38:6
PE O-38:5	LPC 18:0		LPE 20:3	PE 18:0 20:4
PE O-34:1	DG 18:1 16:0		PC 38:5	SM 34:1
PE 38:3	PC 36:3		LPE 20:4	PI 38:4
PC 32:0	DG 18:1 18:0		PS 38:2	LPC 18:1
SM 32:0	PS 36:2		PS 38:2	PE 34:2
LPE 20:1	SM 36:2		PC 34:2	SM 36:2
PE 36:4	PE O-36:2		PC 40:7	PE O-38:6
PE O-36:3	PE 36:2		LPC 14:0	PE O-36:2
PS 40:4	PC 16:0 14:0		PE 38:2	PE O-40:5
PE 40:4	PE 36:2		PS 42:2	LPE 18:1
LPE 18:0	PC 38:6		PC 36:3	PE 38:3
PC 34:2	PC 36:4		SM 36:1	DG 18:1 16:0
PS 38:2	PC 40:6		PS 36:1	PC 36:3
PC 34:1	PI 36:1		PE 38:5	SM 42:3
PS 36:1	PC 32:0		LPE 16:0	PE O-38:5
LPE 16:0	PE 34:1		PS 40:4	PC 32:0
SM 42:3	LPE 18:1		PE 38:6	PC 18:2 16:0
PG 34:1	PE 40:5		PE 40:3	PS 36:2
PC 34:3	DG 18:1 18:1		LPE 20:1	PE 34:1
LPC 18:0	PS 38:1		PE 38:5	PE 36:2
LPE 16:0	PE 40:6		PE O-38:3	PC 36:4
PE O-38:3	PS 36:2		PE O-36:4	PE 38:3
SM 40:2	PE 32:1		PE 34:2	PE 40:6
PE 42:1	PE O-40:5		PS 40:1	PC 32:1
PE O-38:2	PC 32:1		PC 28:0
SM 32:2	PC 28:0		LPC 18:1
PE 40:3	PE O-38:6		PE 40:7
PC O-38:6	PS 34:1		LPC O-18:0
PS 40:3	PE 38:3		PC 30:0
PS 36:3	LPC 14:0		PG 34:1
PE 42:2	PC 38:5		PE 36:4
SM 30:1	LPC 16:0		PC 40:7
PE O-36:4	SM 34:1		SM 32:0
PE 36:1	PE 34:2		PI 36:1
Cer 34:0	PE 38:5		SM 32:2
LPC 22:4			PC 36:4
PS 34:2			SM 34:1
SM 34:1			PC 36:5
PC 34:3			PE 40:4
PS 42:6			PE O-38:2
PE 38:4			PE 36:3
PC 30:1			SM 30:1
SM 34:1			SM 34:1
SM 36:1			PC 30:1
PE O-32:2			PC 32:2
PC 40:6			PC 34:1
PE 38:4			LPC 22:4
PC 32:2			SM 34:1
SM 34:1			PE O-32:2
PS 38:5			PS 42:1
Cer 40:0			PC 38:4
PS 44:4			PS 42:4
PS 42:4			PC 40:6
PC 36:2			PE 34:1
PC 34:4			PE 38:4
PC 32:0			LPE 18:0
PE O-44:7			PE 42:2
PC O-34:0			LPC 18:0
PC 42:8			PS 34:2
PC 34:0			PC 32:2
PC 34:0			PS 42:6
PC 34:1			PS 38:5
Cer 44:1			LPE 16:0
PC O-32:0			PC 34:1
PC 38:5			PS 36:3
PC 34:1			PE 42:1
PC 34:1			PC 30:1
PC O-34:0			SM 32:7
PC 32:1			Cer 40:0
PC 32:0			LPC 14:0
PC O-32:0			PC 32:1
SM 42:2			PC O-34:0
PC 30:0			SM 34:1
PC O-34:1			PC O-38:1
SM 34:1			PC 34:4
PC 16:0 16:0			PC 32:0
SM 34:1			PC O-32:0
PC 18:2 18:0			PC 34:0
PC 38:4			PE O-44:7
PC 36:4			PC 34:1
PE 34:2			PS 44:4
PC 34:1			PC 42:8
PC O-38:5			PC O-34:1
PC O-32:1			PC 34:1
PC 40:7			PC 34:1
PC O-34:2			Cer 44:1
PC 30:0			PC O-32:1
SM 34:1			PC 34:1
PC 32:2			PC O-34:0
PS 38:2			PC O-34:0
PE 34:1			PC 40:1
PC O-38:1			PC O-30:0
PC 32:1			SM 42:2
PC 32:1			SM 42:2
PC 34:1			PC O-34:1
PC 34:1			PC 38:4
PC O-34:0			PC 36:4
PC O-34:1			PC 16:0 14:0
PC O-32:1			PS 36:2
PC O-34:1			PE 38:4
PC 32:0			Cer 34:0
PC O-30:0			PC 34:3
PC 16:0 16:0			PC 38:4
SM 42:2			PC 36:2
PC 16:1 16:1			PC 18:2 18:0
PC 30:0			SM 42:1
PC 32:0			PC 34:1
PC 32:1			SM 42:2
PC 34:1			PC 36:1
PC 34:1			PC O-36:0
PC 34:1			PC 34:1
PC 34:2			PC O-36:1
PC 36:1			PC 42:2
PC 36:1			PC 38:4
PC 36:1			SM 42:1
PC 36:1			SM 40:1
PC 36:3			PC 32:0
PC 36:4			LPC 16:0
PC 36:4			PC 34:3
PC 38:4			PE 36:1
PC 38:4			SM 34:1
PC 38:4			PC 34:0
PC 40:1			PC 32:1
PC 40:2			PC 32:0
PC 40:7			PC O-32:0
PC 42:2			PC 30:0
PC 42:3			PC O-34:1
PC O-30:0			PC 32:1
PC O-36:0			PC 34:1
PC O-36:1			PC 32:0
PC O-36:1			PC 16:0 16:0
PC O-36:1			PC 16:1 16:1
PC O-36:1			PC 30:0
PC O-38:2			PC 32:0
PC O-40:6			PC 32:1
PC O-42:4			PC 34:1
SM 32:7			PC 34:2
SM 32:7			PC 36:1
SM 34:1			PC 36:1
SM 34:1			PC 36:1
SM 40:1			PC 36:3
SM 40:1			PC 36:4
SM 40:1			PC 38:4
SM 42:1			PC 40:2
SM 42:1			PC 42:3
SM 42:2			PC O-30:0
SM 42:2			PC O-36:1
SM 44:2			PC O-36:1
SM 44:2			PC O-36:1
			PC O-38:2
			PC O-40:6
			PC O-42:4
			SM 32:7
			SM 34:1
			SM 34:1
			SM 40:1
			SM 40:1
			SM 42:2
			SM 44:2
			SM 44:2
